# Supplementary material for: Nanobodies and chemical cross-links advance the structural and functional analysis of PI3Kα
Source: Proc Natl Acad Sci U S A. 2022 Sep 12;119(38):e2210769119. doi: 10.1073/pnas.2210769119 (PMC9499577; doi:10.1073/pnas.2210769119)
Supplement: Supplementary File [file pnas.2210769119.sd01.xlsx]

## Sheet: Nb3-159 Docking Results
Residue #1	Chain #1	Residue #2	Chain #2	Crosslinked with BS3	Cross linked with DSG	Amino acid #1	Amino acid #2	Restraint length (A)	Cluster A	Cluster B	Cluster C	Domain #1	Domain #2
1	p110α	6	p110α	TRUE	FALSE	1	S	14.7	TRUE	TRUE	TRUE	ABD	ABD
6	p110α	7	p110α	TRUE	TRUE	S	S	15.7	TRUE	TRUE	TRUE	ABD	ABD
14	p85α	15	p85α	FALSE	TRUE	Y	K	20.8	TRUE	TRUE	TRUE	SH3	SH3
14	p85α	16	p85α	FALSE	TRUE	Y	K	20.8	TRUE	TRUE	TRUE	SH3	SH3
14	p85α	353	p110α	FALSE	TRUE	Y	K	20.8	FALSE	FALSE	FALSE	SH3	C2
14	p85α	633	p85α	FALSE	TRUE	Y	K	20.8	FALSE	FALSE	FALSE	SH3	cSH2
15	p85α	245	p85α	FALSE	TRUE	K	K	23.7	TRUE	FALSE	TRUE	SH3	BH
15	p85α	353	p110α	FALSE	TRUE	K	K	23.7	TRUE	FALSE	TRUE	SH3	C2
15	p85α	633	p85α	FALSE	TRUE	K	K	23.7	FALSE	FALSE	FALSE	SH3	cSH2
36	p85α	80	p85α	FALSE	TRUE	S	K	19.7	TRUE	TRUE	TRUE	SH3	SH3-BH
36	p85α	81	p85α	TRUE	FALSE	S	K	19.7	TRUE	TRUE	TRUE	SH3	SH3-BH
41	p110α	51	p110α	TRUE	FALSE	T	K	19.7	TRUE	TRUE	TRUE	ABD	ABD
44	p110α	51	p110α	TRUE	TRUE	T	K	19.7	TRUE	TRUE	TRUE	ABD	ABD
46	p110α	51	p110α	TRUE	TRUE	K	K	23.7	TRUE	TRUE	TRUE	ABD	ABD
51	p110α	55	p110α	TRUE	TRUE	K	K	23.7	TRUE	TRUE	TRUE	ABD	ABD
51	p110α	56	p110α	TRUE	TRUE	K	Y	20.8	TRUE	TRUE	TRUE	ABD	ABD
51	p110α	148	p110α	TRUE	FALSE	K	K	23.7	FALSE	FALSE	FALSE	ABD	ABD-RBD
51	p110α	275	p110α	TRUE	TRUE	K	S	19.7	FALSE	FALSE	FALSE	ABD	RBD
51	p110α	353	p110α	TRUE	TRUE	K	K	23.7	FALSE	FALSE	FALSE	ABD	C2
51	p110α	389	p85α	FALSE	TRUE	K	K	23.7	FALSE	FALSE	FALSE	ABD	nSH2
51	p110α	405	p110α	TRUE	TRUE	K	S	19.7	FALSE	FALSE	FALSE	ABD	C2
51	p110α	519	p85α	TRUE	FALSE	K	K	23.7	TRUE	TRUE	TRUE	ABD	iSH2
51	p110α	530	p85α	TRUE	FALSE	K	K	23.7	TRUE	TRUE	TRUE	ABD	iSH2
51	p110α	550	p85α	FALSE	TRUE	K	K	23.7	FALSE	FALSE	FALSE	ABD	iSH2
51	p110α	551	p85α	TRUE	FALSE	K	K	23.7	FALSE	FALSE	FALSE	ABD	iSH2
51	p110α	633	p85α	TRUE	TRUE	K	K	23.7	FALSE	FALSE	FALSE	ABD	cSH2
51	p110α	656	p110α	FALSE	TRUE	K	K	23.7	FALSE	FALSE	FALSE	ABD	Helical
51	p110α	690	p110α	TRUE	TRUE	K	S	19.7	FALSE	FALSE	FALSE	ABD	Helical
51	p110α	700	p110α	FALSE	TRUE	K	K	23.7	FALSE	FALSE	FALSE	ABD	Helical-Kinase
51	p110α	729	p110α	TRUE	FALSE	K	K	23.7	TRUE	TRUE	TRUE	ABD	Helical-Kinase
51	p110α	733	p110α	TRUE	FALSE	K	K	23.7	TRUE	TRUE	TRUE	ABD	Helical-Kinase
51	p110α	972	p110α	TRUE	TRUE	K	T	19.7	FALSE	FALSE	FALSE	ABD	Kinase
56	p110α	519	p85α	FALSE	TRUE	Y	K	20.8	TRUE	TRUE	TRUE	ABD	iSH2
56	p110α	530	p85α	TRUE	TRUE	Y	K	20.8	TRUE	TRUE	TRUE	ABD	iSH2
80	p85α	81	p85α	TRUE	TRUE	K	K	23.7	TRUE	TRUE	TRUE	SH3-BH	SH3-BH
81	p85α	83	p85α	TRUE	TRUE	K	S	19.7	TRUE	TRUE	TRUE	SH3-BH	SH3-BH
81	p85α	142	p85α	FALSE	TRUE	K	K	23.7	TRUE	TRUE	TRUE	SH3-BH	BH
81	p85α	236	p85α	TRUE	FALSE	K	Y	20.8	TRUE	TRUE	TRUE	SH3-BH	BH
81	p85α	253	p85α	TRUE	FALSE	K	T	19.7	TRUE	TRUE	TRUE	SH3-BH	BH
81	p85α	255	p85α	TRUE	FALSE	K	S	19.7	TRUE	TRUE	TRUE	SH3-BH	BH
81	p85α	353	p110α	TRUE	TRUE	K	K	23.7	TRUE	TRUE	TRUE	SH3-BH	C2
81	p85α	389	p85α	TRUE	TRUE	K	K	23.7	TRUE	TRUE	TRUE	SH3-BH	nSH2
81	p85α	393	p85α	FALSE	TRUE	K	S	19.7	TRUE	TRUE	TRUE	SH3-BH	nSH2
81	p85α	400	p85α	FALSE	TRUE	K	S	19.7	TRUE	TRUE	TRUE	SH3-BH	nSH2
81	p85α	585	p85α	TRUE	TRUE	K	T	19.7	TRUE	TRUE	TRUE	SH3-BH	iSH2
81	p85α	633	p85α	TRUE	TRUE	K	K	23.7	TRUE	TRUE	TRUE	SH3-BH	cSH2
81	p85α	651	p85α	TRUE	FALSE	K	S	19.7	TRUE	TRUE	TRUE	SH3-BH	cSH2
88	p85α	101	p85α	TRUE	TRUE	K	S	19.7	TRUE	TRUE	TRUE	SH3-BH	SH3-BH
100	p110α	111	p110α	TRUE	TRUE	K	K	23.7	TRUE	TRUE	TRUE	ABD	ABD-RBD
100	p110α	490	p85α	TRUE	TRUE	K	T	19.7	TRUE	TRUE	TRUE	ABD	iSH2
100	p110α	492	p85α	TRUE	TRUE	K	K	23.7	TRUE	TRUE	TRUE	ABD	iSH2
111	p110α	492	p85α	TRUE	FALSE	K	K	23.7	TRUE	TRUE	TRUE	ABD-RBD	iSH2
111	p110α	972	p110α	FALSE	TRUE	K	T	19.7	FALSE	FALSE	FALSE	ABD-RBD	Kinase
141	p85α	142	p85α	TRUE	TRUE	K	K	23.7	TRUE	TRUE	TRUE	BH	BH
141	p85α	147	p85α	FALSE	TRUE	K	S	19.7	TRUE	TRUE	TRUE	BH	BH
141	p85α	249	p85α	TRUE	TRUE	K	K	23.7	TRUE	TRUE	TRUE	BH	BH
141	p85α	254	p85α	TRUE	FALSE	K	S	19.7	TRUE	TRUE	TRUE	BH	BH
141	p85α	256	p85α	TRUE	FALSE	K	K	23.7	TRUE	TRUE	TRUE	BH	BH
141	p85α	353	p110α	TRUE	TRUE	K	K	23.7	FALSE	TRUE	FALSE	BH	C2
141	p85α	459	p85α	FALSE	TRUE	K	K	23.7	FALSE	TRUE	FALSE	BH	iSH2
141	p85α	633	p85α	TRUE	TRUE	K	K	23.7	FALSE	FALSE	FALSE	BH	cSH2
141	p85α	886	p110α	FALSE	TRUE	K	K	23.7	FALSE	FALSE	FALSE	BH	Kinase
142	p85α	147	p85α	FALSE	TRUE	K	S	19.7	TRUE	TRUE	TRUE	BH	BH
142	p85α	253	p85α	FALSE	TRUE	K	T	19.7	TRUE	TRUE	TRUE	BH	BH
142	p85α	256	p85α	TRUE	TRUE	K	K	23.7	TRUE	TRUE	TRUE	BH	BH
142	p85α	353	p110α	TRUE	TRUE	K	K	23.7	FALSE	TRUE	FALSE	BH	C2
142	p85α	389	p85α	FALSE	TRUE	K	K	23.7	FALSE	FALSE	FALSE	BH	nSH2
142	p85α	416	p110α	FALSE	TRUE	K	K	23.7	TRUE	TRUE	TRUE	BH	C2
142	p85α	633	p85α	TRUE	TRUE	K	K	23.7	FALSE	FALSE	FALSE	BH	cSH2
142	p85α	651	p85α	FALSE	TRUE	K	S	19.7	TRUE	FALSE	FALSE	BH	cSH2
142	p85α	652	p85α	FALSE	TRUE	K	S	19.7	TRUE	TRUE	TRUE	BH	cSH2
147	p85α	148	p85α	TRUE	TRUE	S	T	15.7	TRUE	TRUE	TRUE	BH	BH
147	p85α	253	p85α	TRUE	FALSE	S	T	15.7	TRUE	TRUE	TRUE	BH	BH
147	p85α	254	p85α	TRUE	TRUE	S	S	15.7	TRUE	TRUE	TRUE	BH	BH
147	p85α	255	p85α	TRUE	TRUE	S	S	15.7	TRUE	TRUE	TRUE	BH	BH
147	p85α	256	p85α	TRUE	FALSE	S	K	19.7	TRUE	TRUE	TRUE	BH	BH
148	p85α	253	p85α	FALSE	TRUE	T	T	15.7	TRUE	TRUE	TRUE	BH	BH
148	p85α	255	p85α	TRUE	FALSE	T	S	15.7	TRUE	TRUE	TRUE	BH	BH
148	p85α	256	p85α	TRUE	FALSE	T	K	19.7	TRUE	TRUE	TRUE	BH	BH
148	p110α	158	p110α	FALSE	TRUE	K	S	19.7	TRUE	TRUE	TRUE	ABD-RBD	ABD-RBD
148	p110α	633	p85α	FALSE	TRUE	K	K	23.7	FALSE	FALSE	FALSE	ABD-RBD	cSH2
154	p85α	187	p85α	FALSE	TRUE	S	K	19.7	TRUE	TRUE	TRUE	BH	BH
155	p85α	156	p85α	FALSE	TRUE	S	S	15.7	TRUE	TRUE	TRUE	BH	BH
158	p110α	260	p110α	FALSE	TRUE	S	Y	17.4	TRUE	TRUE	TRUE	ABD-RBD	RBD
158	p110α	264	p110α	TRUE	TRUE	S	K	19.7	TRUE	TRUE	TRUE	ABD-RBD	RBD
167	p110α	863	p110α	TRUE	FALSE	Y	K	20.8	FALSE	FALSE	FALSE	ABD-RBD	Kinase
167	p110α	986	p110α	TRUE	FALSE	Y	K	20.8	FALSE	FALSE	FALSE	ABD-RBD	Kinase
169	p85α	171	p85α	TRUE	TRUE	T	S	15.7	TRUE	TRUE	TRUE	BH	BH
173	p110α	174	p110α	TRUE	TRUE	S	S	15.7	TRUE	TRUE	TRUE	ABD-RBD	ABD-RBD
173	p110α	179	p110α	FALSE	TRUE	S	K	19.7	TRUE	TRUE	TRUE	ABD-RBD	ABD-RBD
173	p110α	985	p110α	TRUE	FALSE	S	Y	17.4	FALSE	FALSE	FALSE	ABD-RBD	Kinase
173	p110α	986	p110α	TRUE	TRUE	S	K	19.7	FALSE	FALSE	FALSE	ABD-RBD	Kinase
173	p110α	1061	p110α	TRUE	FALSE	S	T	15.7	TRUE	TRUE	TRUE	ABD-RBD	Kinase
173	p110α	1063	p110α	FALSE	TRUE	S	K	19.7	TRUE	TRUE	TRUE	ABD-RBD	Kinase
174	p110α	179	p110α	FALSE	TRUE	S	K	19.7	TRUE	TRUE	TRUE	ABD-RBD	ABD-RBD
174	p110α	1061	p110α	TRUE	FALSE	S	T	15.7	TRUE	TRUE	TRUE	ABD-RBD	Kinase
174	p110α	1063	p110α	TRUE	FALSE	S	K	19.7	TRUE	TRUE	TRUE	ABD-RBD	Kinase
179	p110α	182	p110α	TRUE	TRUE	K	Y	20.8	TRUE	TRUE	TRUE	ABD-RBD	ABD-RBD
179	p110α	985	p110α	TRUE	TRUE	K	Y	20.8	FALSE	FALSE	FALSE	ABD-RBD	Kinase
179	p110α	986	p110α	TRUE	TRUE	K	K	23.7	TRUE	TRUE	TRUE	ABD-RBD	Kinase
179	p110α	1061	p110α	TRUE	TRUE	K	T	19.7	TRUE	TRUE	TRUE	ABD-RBD	Kinase
179	p110α	1063	p110α	TRUE	TRUE	K	K	23.7	TRUE	TRUE	TRUE	ABD-RBD	Kinase
182	p110α	184	p110α	FALSE	TRUE	Y	K	20.8	TRUE	TRUE	TRUE	ABD-RBD	ABD-RBD
199	p110α	206	p110α	TRUE	FALSE	S	K	19.7	TRUE	TRUE	TRUE	RBD	RBD
206	p110α	210	p110α	TRUE	TRUE	K	K	23.7	TRUE	TRUE	TRUE	RBD	RBD
206	p110α	633	p85α	TRUE	TRUE	K	K	23.7	FALSE	FALSE	FALSE	RBD	cSH2
207	p110α	210	p110α	TRUE	TRUE	Y	K	20.8	TRUE	TRUE	TRUE	RBD	RBD
208	p110α	210	p110α	TRUE	FALSE	T	K	19.7	TRUE	TRUE	TRUE	RBD	RBD
224	p85α	242	p85α	TRUE	FALSE	K	Y	20.8	TRUE	TRUE	TRUE	BH	BH
229	p85α	633	p85α	FALSE	TRUE	S	K	19.7	FALSE	FALSE	FALSE	BH	cSH2
231	p110α	240	p110α	TRUE	FALSE	S	K	19.7	TRUE	TRUE	TRUE	RBD	RBD
236	p85α	253	p85α	TRUE	FALSE	Y	T	17.9	FALSE	FALSE	FALSE	BH	BH
236	p85α	353	p110α	FALSE	TRUE	Y	K	20.8	FALSE	FALSE	FALSE	BH	C2
236	p110α	264	p110α	TRUE	FALSE	S	K	19.7	TRUE	TRUE	TRUE	RBD	RBD
239	p85α	254	p85α	TRUE	FALSE	T	S	15.7	FALSE	FALSE	FALSE	BH	BH
240	p110α	264	p110α	TRUE	FALSE	K	K	23.7	TRUE	TRUE	TRUE	RBD	RBD
242	p85α	249	p85α	TRUE	FALSE	Y	K	20.8	TRUE	TRUE	TRUE	BH	BH
242	p85α	253	p85α	TRUE	TRUE	Y	T	17.9	TRUE	TRUE	TRUE	BH	BH
242	p85α	254	p85α	TRUE	FALSE	Y	S	17.9	FALSE	TRUE	FALSE	BH	BH
242	p85α	256	p85α	TRUE	FALSE	Y	K	20.8	TRUE	FALSE	FALSE	BH	BH
242	p85α	633	p85α	FALSE	TRUE	Y	K	20.8	FALSE	FALSE	FALSE	BH	cSH2
245	p85α	249	p85α	TRUE	FALSE	K	K	23.7	TRUE	TRUE	TRUE	BH	BH
245	p85α	253	p85α	TRUE	TRUE	K	T	19.7	TRUE	TRUE	TRUE	BH	BH
245	p85α	254	p85α	TRUE	FALSE	K	S	19.7	TRUE	TRUE	TRUE	BH	BH
245	p85α	353	p110α	TRUE	TRUE	K	K	23.7	TRUE	TRUE	TRUE	BH	C2
245	p85α	416	p85α	TRUE	FALSE	K	Y	20.8	FALSE	FALSE	FALSE	BH	nSH2
245	p85α	423	p85α	FALSE	TRUE	K	K	23.7	TRUE	FALSE	TRUE	BH	nSH2
245	p85α	633	p85α	TRUE	TRUE	K	K	23.7	FALSE	FALSE	FALSE	BH	cSH2
246	p110α	249	p110α	TRUE	TRUE	Y	K	20.8	TRUE	TRUE	TRUE	RBD	RBD
246	p110α	390	p85α	TRUE	FALSE	Y	Y	18.9	FALSE	FALSE	FALSE	RBD	nSH2
249	p85α	251	p85α	TRUE	TRUE	K	S	19.7	TRUE	TRUE	TRUE	BH	BH
249	p85α	353	p110α	TRUE	TRUE	K	K	23.7	TRUE	TRUE	TRUE	BH	C2
249	p85α	633	p85α	TRUE	TRUE	K	K	23.7	FALSE	FALSE	FALSE	BH	cSH2
249	p110α	250	p110α	TRUE	TRUE	K	Y	20.8	TRUE	TRUE	TRUE	RBD	RBD
249	p110α	275	p110α	TRUE	FALSE	K	S	19.7	FALSE	FALSE	FALSE	RBD	RBD
251	p85α	254	p85α	FALSE	TRUE	S	S	15.7	TRUE	TRUE	TRUE	BH	BH
253	p85α	254	p85α	FALSE	TRUE	T	S	15.7	TRUE	TRUE	TRUE	BH	BH
253	p85α	324	p110α	FALSE	TRUE	T	T	15.7	FALSE	FALSE	FALSE	BH	RBD-C2
253	p85α	389	p85α	FALSE	TRUE	T	K	19.7	FALSE	FALSE	FALSE	BH	nSH2
253	p85α	393	p85α	FALSE	TRUE	T	S	15.7	FALSE	FALSE	FALSE	BH	nSH2
253	p85α	448	p85α	FALSE	TRUE	T	K	19.7	TRUE	TRUE	TRUE	BH	iSH2
253	p85α	550	p85α	FALSE	TRUE	T	K	19.7	FALSE	FALSE	FALSE	BH	iSH2
253	p85α	587	p85α	FALSE	TRUE	T	K	19.7	TRUE	TRUE	TRUE	BH	iSH2
254	p85α	255	p85α	TRUE	TRUE	S	S	15.7	TRUE	TRUE	TRUE	BH	BH
254	p85α	423	p85α	FALSE	TRUE	S	K	19.7	FALSE	TRUE	FALSE	BH	nSH2
254	p85α	438	p85α	FALSE	TRUE	S	K	19.7	TRUE	TRUE	TRUE	BH	iSH2
254	p85α	459	p85α	FALSE	TRUE	S	K	19.7	TRUE	FALSE	FALSE	BH	iSH2
254	p85α	550	p85α	FALSE	TRUE	S	K	19.7	FALSE	FALSE	FALSE	BH	iSH2
254	p85α	587	p85α	FALSE	TRUE	S	K	19.7	TRUE	TRUE	TRUE	BH	iSH2
254	p85α	653	p85α	FALSE	TRUE	S	K	19.7	TRUE	TRUE	TRUE	BH	cSH2
255	p85α	256	p85α	TRUE	FALSE	S	K	19.7	TRUE	TRUE	TRUE	BH	BH
255	p85α	353	p110α	TRUE	FALSE	S	K	19.7	TRUE	FALSE	TRUE	BH	C2
255	p85α	389	p85α	FALSE	TRUE	S	K	19.7	FALSE	FALSE	FALSE	BH	nSH2
255	p85α	390	p85α	TRUE	FALSE	S	Y	17.4	FALSE	FALSE	FALSE	BH	nSH2
255	p85α	416	p110α	FALSE	TRUE	S	K	19.7	TRUE	TRUE	TRUE	BH	C2
255	p85α	438	p85α	FALSE	TRUE	S	K	19.7	TRUE	TRUE	TRUE	BH	iSH2
255	p85α	448	p85α	FALSE	TRUE	S	K	19.7	TRUE	TRUE	TRUE	BH	iSH2
255	p85α	459	p85α	FALSE	TRUE	S	K	19.7	TRUE	FALSE	TRUE	BH	iSH2
255	p85α	587	p85α	FALSE	TRUE	S	K	19.7	TRUE	TRUE	TRUE	BH	iSH2
255	p85α	633	p85α	TRUE	TRUE	S	K	19.7	FALSE	FALSE	FALSE	BH	cSH2
255	p85α	651	p85α	FALSE	TRUE	S	S	15.7	TRUE	FALSE	FALSE	BH	cSH2
255	p85α	652	p85α	FALSE	TRUE	S	S	15.7	TRUE	TRUE	TRUE	BH	cSH2
255	p85α	674	p85α	FALSE	TRUE	S	K	19.7	TRUE	FALSE	FALSE	BH	cSH2
255	p85α	973	p110α	FALSE	TRUE	S	K	19.7	FALSE	FALSE	FALSE	BH	Kinase
256	p85α	353	p110α	TRUE	TRUE	K	K	23.7	TRUE	TRUE	TRUE	BH	C2
256	p85α	448	p85α	FALSE	TRUE	K	K	23.7	TRUE	TRUE	TRUE	BH	iSH2
256	p85α	633	p85α	TRUE	TRUE	K	K	23.7	TRUE	FALSE	FALSE	BH	cSH2
256	p85α	972	p110α	FALSE	TRUE	K	T	19.7	FALSE	FALSE	FALSE	BH	Kinase
256	p85α	973	p110α	FALSE	TRUE	K	K	23.7	FALSE	FALSE	FALSE	BH	Kinase
260	p110α	264	p110α	TRUE	TRUE	Y	K	20.8	TRUE	TRUE	TRUE	RBD	RBD
264	p110α	265	p110α	TRUE	FALSE	K	Y	20.8	TRUE	TRUE	TRUE	RBD	RBD
264	p110α	292	p110α	FALSE	TRUE	K	S	19.7	FALSE	FALSE	FALSE	RBD	RBD-C2
264	p110α	633	p85α	TRUE	TRUE	K	K	23.7	FALSE	FALSE	FALSE	RBD	cSH2
270	p110α	271	p110α	TRUE	TRUE	Y	K	20.8	TRUE	TRUE	TRUE	RBD	RBD
271	p110α	272	p110α	TRUE	TRUE	K	Y	20.8	TRUE	TRUE	TRUE	RBD	RBD
271	p110α	275	p110α	FALSE	TRUE	K	S	19.7	TRUE	TRUE	TRUE	RBD	RBD
272	p110α	275	p110α	TRUE	FALSE	Y	S	17.9	TRUE	TRUE	TRUE	RBD	RBD
275	p110α	353	p110α	TRUE	FALSE	S	K	19.7	FALSE	FALSE	FALSE	RBD	C2
275	p110α	633	p85α	TRUE	TRUE	S	K	19.7	FALSE	FALSE	FALSE	RBD	cSH2
292	p110α	294	p110α	FALSE	TRUE	S	Y	17.4	TRUE	TRUE	TRUE	RBD-C2	RBD-C2
310	p85α	316	p85α	TRUE	FALSE	K	T	19.7	TRUE	TRUE	TRUE	BH-nSH2	BH-nSH2
322	p110α	326	p110α	FALSE	TRUE	T	S	15.7	TRUE	TRUE	TRUE	RBD-C2	RBD-C2
323	p110α	326	p110α	FALSE	TRUE	S	S	15.7	TRUE	TRUE	TRUE	RBD-C2	RBD-C2
324	p110α	325	p110α	FALSE	TRUE	T	K	19.7	TRUE	TRUE	TRUE	RBD-C2	RBD-C2
324	p110α	326	p110α	TRUE	TRUE	T	S	15.7	TRUE	TRUE	TRUE	RBD-C2	RBD-C2
346	p85α	350	p85α	FALSE	TRUE	K	T	19.7	TRUE	TRUE	TRUE	nSH2	nSH2
346	p85α	587	p85α	FALSE	TRUE	K	K	23.7	TRUE	TRUE	TRUE	nSH2	iSH2
353	p110α	355	p110α	TRUE	TRUE	K	Y	20.8	TRUE	TRUE	TRUE	C2	C2
353	p110α	379	p110α	TRUE	FALSE	K	S	19.7	TRUE	TRUE	TRUE	C2	C2
353	p110α	408	p110α	FALSE	TRUE	K	S	19.7	TRUE	TRUE	TRUE	C2	C2
353	p110α	410	p110α	TRUE	TRUE	K	K	23.7	TRUE	TRUE	TRUE	C2	C2
353	p110α	413	p110α	TRUE	TRUE	K	K	23.7	TRUE	TRUE	TRUE	C2	C2
353	p110α	416	p110α	TRUE	TRUE	K	K	23.7	TRUE	TRUE	TRUE	C2	C2
353	p110α	504	p85α	TRUE	FALSE	K	Y	20.8	FALSE	FALSE	FALSE	C2	iSH2
353	p110α	505	p85α	FALSE	TRUE	K	S	19.7	FALSE	FALSE	FALSE	C2	iSH2
353	p110α	519	p85α	FALSE	TRUE	K	K	23.7	FALSE	FALSE	FALSE	C2	iSH2
353	p110α	530	p85α	TRUE	FALSE	K	K	23.7	FALSE	FALSE	FALSE	C2	iSH2
353	p110α	550	p85α	FALSE	TRUE	K	K	23.7	FALSE	FALSE	FALSE	C2	iSH2
353	p110α	551	p85α	FALSE	TRUE	K	K	23.7	FALSE	FALSE	FALSE	C2	iSH2
353	p110α	633	p85α	TRUE	TRUE	K	K	23.7	FALSE	FALSE	FALSE	C2	cSH2
353	p110α	656	p110α	TRUE	TRUE	K	K	23.7	FALSE	FALSE	FALSE	C2	Helical
353	p110α	727	p110α	TRUE	FALSE	K	T	19.7	TRUE	TRUE	TRUE	C2	Helical-Kinase
353	p110α	729	p110α	TRUE	FALSE	K	K	23.7	TRUE	TRUE	TRUE	C2	Helical-Kinase
353	p110α	972	p110α	FALSE	TRUE	K	T	19.7	FALSE	FALSE	FALSE	C2	Kinase
353	p110α	973	p110α	FALSE	TRUE	K	K	23.7	FALSE	FALSE	FALSE	C2	Kinase
361	p85α	362	p85α	TRUE	TRUE	S	T	15.7	TRUE	TRUE	TRUE	nSH2	nSH2
361	p85α	633	p85α	FALSE	TRUE	S	K	19.7	FALSE	FALSE	FALSE	nSH2	cSH2
361	p85α	1024	p110α	TRUE	TRUE	S	K	19.7	TRUE	TRUE	TRUE	nSH2	Kinase
361	p85α	1030	p110α	FALSE	TRUE	S	K	19.7	TRUE	TRUE	TRUE	nSH2	Kinase
361	p85α	1041	p110α	FALSE	TRUE	S	K	19.7	TRUE	TRUE	TRUE	nSH2	Kinase
362	p85α	363	p85α	FALSE	TRUE	T	K	19.7	TRUE	TRUE	TRUE	nSH2	nSH2
362	p85α	382	p85α	TRUE	TRUE	T	K	19.7	TRUE	TRUE	TRUE	nSH2	nSH2
362	p85α	390	p85α	TRUE	FALSE	T	Y	17.4	TRUE	TRUE	TRUE	nSH2	nSH2
362	p85α	633	p85α	TRUE	TRUE	T	K	19.7	FALSE	FALSE	FALSE	nSH2	cSH2
362	p85α	1025	p110α	FALSE	TRUE	T	T	15.7	TRUE	TRUE	TRUE	nSH2	Kinase
362	p85α	1030	p110α	TRUE	TRUE	T	K	19.7	TRUE	TRUE	TRUE	nSH2	Kinase
362	p85α	1041	p110α	TRUE	FALSE	T	K	19.7	TRUE	TRUE	TRUE	nSH2	Kinase
362	p85α	1063	p110α	TRUE	TRUE	T	K	19.7	TRUE	TRUE	TRUE	nSH2	Kinase
363	p85α	382	p85α	TRUE	TRUE	K	K	23.7	TRUE	TRUE	TRUE	nSH2	nSH2
363	p85α	633	p85α	TRUE	TRUE	K	K	23.7	TRUE	FALSE	FALSE	nSH2	cSH2
368	p85α	369	p85α	TRUE	TRUE	Y	T	17.9	TRUE	TRUE	TRUE	nSH2	nSH2
379	p85α	382	p85α	TRUE	FALSE	K	K	23.7	TRUE	TRUE	TRUE	nSH2	nSH2
379	p85α	419	p85α	TRUE	TRUE	K	K	23.7	TRUE	TRUE	TRUE	nSH2	nSH2
379	p85α	573	p110α	FALSE	TRUE	K	K	23.7	TRUE	TRUE	TRUE	nSH2	Helical
382	p85α	389	p85α	TRUE	TRUE	K	K	23.7	TRUE	TRUE	TRUE	nSH2	nSH2
382	p85α	390	p85α	FALSE	TRUE	K	Y	20.8	TRUE	TRUE	TRUE	nSH2	nSH2
382	p85α	393	p85α	TRUE	TRUE	K	S	19.7	TRUE	TRUE	TRUE	nSH2	nSH2
382	p85α	399	p85α	TRUE	FALSE	K	S	19.7	TRUE	TRUE	TRUE	nSH2	nSH2
382	p85α	419	p85α	TRUE	FALSE	K	K	23.7	TRUE	TRUE	TRUE	nSH2	nSH2
382	p85α	507	p110α	TRUE	FALSE	K	S	19.7	TRUE	TRUE	TRUE	nSH2	C2-Helical
382	p85α	633	p85α	TRUE	TRUE	K	K	23.7	FALSE	FALSE	FALSE	nSH2	cSH2
382	p85α	651	p85α	FALSE	TRUE	K	S	19.7	FALSE	FALSE	FALSE	nSH2	cSH2
382	p85α	652	p85α	TRUE	FALSE	K	S	19.7	TRUE	TRUE	TRUE	nSH2	cSH2
389	p85α	390	p85α	TRUE	TRUE	K	Y	20.8	TRUE	TRUE	TRUE	nSH2	nSH2
389	p85α	633	p85α	TRUE	TRUE	K	K	23.7	FALSE	FALSE	FALSE	nSH2	cSH2
389	p85α	651	p85α	FALSE	TRUE	K	S	19.7	FALSE	FALSE	FALSE	nSH2	cSH2
389	p85α	652	p85α	FALSE	TRUE	K	S	19.7	TRUE	TRUE	TRUE	nSH2	cSH2
390	p85α	633	p85α	TRUE	TRUE	Y	K	20.8	FALSE	FALSE	FALSE	nSH2	cSH2
390	p85α	675	p85α	TRUE	FALSE	Y	T	17.9	FALSE	FALSE	FALSE	nSH2	cSH2
389	p110α	1030	p110α	FALSE	TRUE	Y	K	20.8	FALSE	FALSE	FALSE	C2	Kinase
393	p85α	399	p85α	FALSE	TRUE	S	S	15.7	TRUE	TRUE	TRUE	nSH2	nSH2
393	p85α	412	p85α	TRUE	TRUE	S	S	15.7	TRUE	TRUE	TRUE	nSH2	nSH2
393	p85α	419	p85α	TRUE	FALSE	S	K	19.7	TRUE	TRUE	TRUE	nSH2	nSH2
393	p85α	633	p85α	TRUE	TRUE	S	K	19.7	FALSE	FALSE	FALSE	nSH2	cSH2
393	p85α	886	p110α	TRUE	FALSE	S	K	19.7	FALSE	FALSE	FALSE	nSH2	Kinase
397	p85α	633	p85α	TRUE	TRUE	T	K	19.7	FALSE	FALSE	FALSE	nSH2	cSH2
399	p85α	400	p85α	TRUE	FALSE	S	S	15.7	TRUE	TRUE	TRUE	nSH2	nSH2
399	p85α	633	p85α	TRUE	TRUE	S	K	19.7	FALSE	FALSE	FALSE	nSH2	cSH2
400	p85α	633	p85α	FALSE	TRUE	S	K	19.7	FALSE	FALSE	FALSE	nSH2	cSH2
405	p110α	519	p85α	TRUE	FALSE	S	K	19.7	FALSE	FALSE	FALSE	C2	iSH2
405	p110α	633	p85α	TRUE	FALSE	S	K	19.7	FALSE	FALSE	FALSE	C2	cSH2
408	p85α	633	p85α	TRUE	FALSE	Y	K	20.8	FALSE	FALSE	FALSE	nSH2	cSH2
408	p110α	459	p85α	TRUE	TRUE	S	K	19.7	TRUE	TRUE	TRUE	C2	iSH2
410	p110α	454	p85α	FALSE	TRUE	K	T	19.7	FALSE	TRUE	FALSE	C2	iSH2
410	p110α	459	p85α	TRUE	TRUE	K	K	23.7	TRUE	TRUE	TRUE	C2	iSH2
410	p110α	460	p85α	TRUE	FALSE	K	S	19.7	TRUE	TRUE	TRUE	C2	iSH2
412	p85α	423	p85α	FALSE	TRUE	S	K	19.7	TRUE	TRUE	TRUE	nSH2	nSH2
413	p110α	416	p110α	TRUE	TRUE	K	K	23.7	TRUE	TRUE	TRUE	C2	C2
413	p110α	438	p85α	TRUE	FALSE	K	K	23.7	TRUE	TRUE	TRUE	C2	iSH2
413	p110α	448	p85α	TRUE	TRUE	K	K	23.7	TRUE	TRUE	TRUE	C2	iSH2
413	p110α	459	p85α	TRUE	TRUE	K	K	23.7	TRUE	TRUE	TRUE	C2	iSH2
416	p85α	419	p85α	TRUE	FALSE	Y	K	20.8	TRUE	TRUE	TRUE	nSH2	nSH2
416	p85α	423	p85α	TRUE	FALSE	Y	K	20.8	TRUE	TRUE	TRUE	nSH2	nSH2
416	p85α	507	p110α	TRUE	FALSE	Y	S	17.9	TRUE	TRUE	TRUE	nSH2	C2-Helical
416	p85α	509	p110α	FALSE	TRUE	Y	S	17.9	TRUE	TRUE	TRUE	nSH2	C2-Helical
416	p110α	438	p85α	TRUE	TRUE	K	K	23.7	TRUE	TRUE	TRUE	C2	iSH2
416	p110α	448	p85α	TRUE	FALSE	K	K	23.7	TRUE	TRUE	TRUE	C2	iSH2
416	p110α	459	p85α	TRUE	TRUE	K	K	23.7	TRUE	TRUE	TRUE	C2	iSH2
416	p110α	633	p85α	TRUE	TRUE	K	K	23.7	TRUE	TRUE	TRUE	C2	cSH2
419	p85α	423	p85α	TRUE	TRUE	K	K	23.7	TRUE	TRUE	TRUE	nSH2	nSH2
419	p85α	507	p110α	TRUE	TRUE	K	S	19.7	TRUE	TRUE	TRUE	nSH2	C2-Helical
419	p85α	508	p110α	FALSE	TRUE	K	Y	20.8	TRUE	TRUE	TRUE	nSH2	C2-Helical
419	p85α	509	p110α	TRUE	TRUE	K	S	19.7	TRUE	TRUE	TRUE	nSH2	C2-Helical
419	p85α	514	p110α	TRUE	TRUE	K	S	19.7	TRUE	TRUE	TRUE	nSH2	C2-Helical
419	p85α	571	p110α	FALSE	TRUE	K	S	19.7	TRUE	TRUE	TRUE	nSH2	Helical
419	p85α	633	p85α	TRUE	TRUE	K	K	23.7	FALSE	FALSE	FALSE	nSH2	cSH2
419	p85α	900	p110α	FALSE	TRUE	K	S	19.7	FALSE	FALSE	FALSE	nSH2	Kinase
423	p85α	426	p85α	FALSE	TRUE	K	Y	20.8	TRUE	TRUE	TRUE	nSH2	nSH2
423	p85α	633	p85α	TRUE	TRUE	K	K	23.7	FALSE	FALSE	FALSE	nSH2	cSH2
429	p85α	585	p85α	FALSE	TRUE	S	T	15.7	TRUE	TRUE	TRUE	iSH2	iSH2
429	p85α	587	p85α	FALSE	TRUE	S	K	19.7	TRUE	TRUE	TRUE	iSH2	iSH2
430	p85α	585	p85α	FALSE	TRUE	K	T	19.7	TRUE	TRUE	TRUE	iSH2	iSH2
431	p85α	438	p85α	TRUE	FALSE	Y	K	20.8	TRUE	TRUE	TRUE	iSH2	iSH2
438	p85α	447	p85α	TRUE	TRUE	K	K	23.7	TRUE	TRUE	TRUE	iSH2	iSH2
438	p85α	448	p85α	TRUE	TRUE	K	K	23.7	TRUE	TRUE	TRUE	iSH2	iSH2
438	p85α	454	p85α	TRUE	FALSE	K	T	19.7	TRUE	TRUE	TRUE	iSH2	iSH2
438	p85α	459	p85α	TRUE	FALSE	K	K	23.7	TRUE	TRUE	TRUE	iSH2	iSH2
438	p85α	585	p85α	TRUE	TRUE	K	T	19.7	TRUE	TRUE	TRUE	iSH2	iSH2
438	p85α	587	p85α	TRUE	TRUE	K	K	23.7	TRUE	TRUE	TRUE	iSH2	iSH2
438	p85α	633	p85α	TRUE	TRUE	K	K	23.7	TRUE	TRUE	TRUE	iSH2	cSH2
447	p85α	448	p85α	TRUE	TRUE	K	K	23.7	TRUE	TRUE	TRUE	iSH2	iSH2
447	p85α	593	p85α	TRUE	TRUE	K	K	23.7	TRUE	TRUE	TRUE	iSH2	iSH2
447	p85α	633	p85α	TRUE	TRUE	K	K	23.7	TRUE	TRUE	TRUE	iSH2	cSH2
448	p85α	452	p85α	FALSE	TRUE	K	Y	20.8	TRUE	TRUE	TRUE	iSH2	iSH2
448	p85α	454	p85α	TRUE	FALSE	K	T	19.7	TRUE	TRUE	TRUE	iSH2	iSH2
448	p85α	585	p85α	TRUE	TRUE	K	T	19.7	TRUE	TRUE	TRUE	iSH2	iSH2
448	p85α	587	p85α	TRUE	TRUE	K	K	23.7	TRUE	TRUE	TRUE	iSH2	iSH2
448	p85α	633	p85α	TRUE	TRUE	K	K	23.7	TRUE	TRUE	TRUE	iSH2	cSH2
454	p85α	633	p85α	FALSE	TRUE	T	K	19.7	TRUE	TRUE	TRUE	iSH2	cSH2
459	p85α	460	p85α	TRUE	TRUE	K	S	19.7	TRUE	TRUE	TRUE	iSH2	iSH2
459	p85α	633	p85α	TRUE	TRUE	K	K	23.7	TRUE	TRUE	TRUE	iSH2	cSH2
459	p85α	651	p85α	FALSE	TRUE	K	S	19.7	TRUE	TRUE	TRUE	iSH2	cSH2
459	p85α	652	p85α	FALSE	TRUE	K	S	19.7	TRUE	TRUE	TRUE	iSH2	cSH2
459	p85α	675	p85α	FALSE	TRUE	K	T	19.7	FALSE	FALSE	FALSE	iSH2	cSH2
460	p85α	463	p85α	FALSE	TRUE	S	Y	17.4	TRUE	TRUE	TRUE	iSH2	iSH2
467	p85α	567	p85α	TRUE	FALSE	Y	K	20.8	TRUE	TRUE	TRUE	iSH2	iSH2
473	p85α	678	p110α	FALSE	TRUE	T	K	19.7	TRUE	TRUE	TRUE	iSH2	Helical
480	p85α	551	p85α	TRUE	TRUE	K	K	23.7	TRUE	TRUE	TRUE	iSH2	iSH2
480	p85α	633	p85α	FALSE	TRUE	K	K	23.7	FALSE	FALSE	FALSE	iSH2	cSH2
482	p85α	633	p85α	FALSE	TRUE	T	K	19.7	FALSE	FALSE	FALSE	iSH2	cSH2
490	p85α	505	p85α	FALSE	TRUE	T	S	15.7	FALSE	FALSE	FALSE	iSH2	iSH2
499	p110α	501	p110α	TRUE	TRUE	S	S	15.7	TRUE	TRUE	TRUE	C2-Helical	C2-Helical
500	p85α	504	p85α	FALSE	TRUE	T	Y	17.4	TRUE	TRUE	TRUE	iSH2	iSH2
500	p85α	505	p85α	FALSE	TRUE	T	S	15.7	TRUE	TRUE	TRUE	iSH2	iSH2
500	p85α	519	p85α	TRUE	TRUE	T	K	19.7	FALSE	FALSE	FALSE	iSH2	iSH2
500	p85α	530	p85α	TRUE	TRUE	T	K	19.7	TRUE	TRUE	TRUE	iSH2	iSH2
504	p85α	505	p85α	TRUE	TRUE	Y	S	17.9	TRUE	TRUE	TRUE	iSH2	iSH2
504	p85α	519	p85α	TRUE	TRUE	Y	K	20.8	TRUE	TRUE	TRUE	iSH2	iSH2
505	p85α	519	p85α	TRUE	TRUE	S	K	19.7	TRUE	TRUE	TRUE	iSH2	iSH2
505	p85α	633	p85α	FALSE	TRUE	S	K	19.7	FALSE	FALSE	FALSE	iSH2	cSH2
507	p110α	508	p110α	TRUE	TRUE	S	Y	17.4	TRUE	TRUE	TRUE	C2-Helical	C2-Helical
507	p110α	509	p110α	TRUE	TRUE	S	S	15.7	TRUE	TRUE	TRUE	C2-Helical	C2-Helical
507	p110α	514	p110α	TRUE	TRUE	S	S	15.7	TRUE	TRUE	TRUE	C2-Helical	C2-Helical
507	p110α	528	p110α	TRUE	TRUE	S	K	19.7	TRUE	TRUE	TRUE	C2-Helical	Helical
507	p110α	571	p110α	FALSE	TRUE	S	S	15.7	TRUE	TRUE	TRUE	C2-Helical	Helical
507	p110α	573	p110α	TRUE	FALSE	S	K	19.7	TRUE	TRUE	TRUE	C2-Helical	Helical
507	p110α	584	p110α	TRUE	TRUE	S	Y	17.4	TRUE	TRUE	TRUE	C2-Helical	Helical
507	p110α	633	p85α	FALSE	TRUE	S	K	19.7	TRUE	TRUE	TRUE	C2-Helical	cSH2
508	p110α	509	p110α	FALSE	TRUE	Y	S	17.9	TRUE	TRUE	TRUE	C2-Helical	C2-Helical
509	p110α	514	p110α	TRUE	TRUE	S	S	15.7	TRUE	TRUE	TRUE	C2-Helical	C2-Helical
509	p110α	528	p110α	TRUE	FALSE	S	K	19.7	TRUE	TRUE	TRUE	C2-Helical	Helical
509	p110α	584	p110α	TRUE	FALSE	S	Y	17.4	TRUE	TRUE	TRUE	C2-Helical	Helical
511	p85α	513	p85α	TRUE	TRUE	K	K	23.7	TRUE	TRUE	TRUE	iSH2	iSH2
511	p85α	519	p85α	TRUE	TRUE	K	K	23.7	TRUE	TRUE	TRUE	iSH2	iSH2
511	p85α	633	p85α	TRUE	FALSE	K	K	23.7	FALSE	FALSE	FALSE	iSH2	cSH2
514	p110α	528	p110α	TRUE	TRUE	S	K	19.7	TRUE	TRUE	TRUE	C2-Helical	Helical
514	p110α	584	p110α	TRUE	FALSE	S	Y	17.4	TRUE	TRUE	TRUE	C2-Helical	Helical
519	p85α	528	p85α	TRUE	FALSE	K	Y	20.8	TRUE	TRUE	TRUE	iSH2	iSH2
519	p85α	530	p85α	TRUE	TRUE	K	K	23.7	TRUE	TRUE	TRUE	iSH2	iSH2
519	p85α	532	p85α	TRUE	FALSE	K	K	23.7	TRUE	TRUE	TRUE	iSH2	iSH2
519	p85α	633	p85α	TRUE	TRUE	K	K	23.7	FALSE	FALSE	FALSE	iSH2	cSH2
519	p85α	678	p110α	FALSE	TRUE	K	K	23.7	FALSE	FALSE	FALSE	iSH2	Helical
519	p85α	690	p110α	TRUE	TRUE	K	S	19.7	FALSE	FALSE	FALSE	iSH2	Helical
519	p85α	972	p110α	TRUE	FALSE	K	T	19.7	FALSE	FALSE	FALSE	iSH2	Kinase
519	p85α	973	p110α	FALSE	TRUE	K	K	23.7	FALSE	FALSE	FALSE	iSH2	Kinase
528	p85α	530	p85α	TRUE	TRUE	Y	K	20.8	TRUE	TRUE	TRUE	iSH2	iSH2
528	p110α	532	p110α	TRUE	TRUE	K	K	23.7	TRUE	TRUE	TRUE	Helical	Helical
528	p110α	972	p110α	TRUE	FALSE	K	T	19.7	FALSE	FALSE	FALSE	Helical	Kinase
530	p85α	633	p85α	TRUE	TRUE	K	K	23.7	FALSE	FALSE	FALSE	iSH2	cSH2
532	p85α	533	p85α	TRUE	TRUE	K	S	19.7	TRUE	TRUE	TRUE	iSH2	iSH2
532	p110α	541	p110α	TRUE	FALSE	K	S	19.7	TRUE	TRUE	TRUE	Helical	Helical
532	p110α	1063	p110α	TRUE	TRUE	K	K	23.7	TRUE	TRUE	TRUE	Helical	Kinase
535	p110α	536	p110α	TRUE	FALSE	S	T	15.7	TRUE	TRUE	TRUE	Helical	Helical
544	p110α	548	p110α	TRUE	FALSE	T	K	19.7	TRUE	TRUE	TRUE	Helical	Helical
548	p110α	553	p110α	FALSE	TRUE	K	S	19.7	TRUE	TRUE	TRUE	Helical	Helical
550	p85α	551	p85α	TRUE	TRUE	K	K	23.7	TRUE	TRUE	TRUE	iSH2	iSH2
550	p85α	560	p110α	TRUE	FALSE	K	T	19.7	FALSE	FALSE	FALSE	iSH2	Helical
550	p85α	633	p85α	TRUE	TRUE	K	K	23.7	FALSE	FALSE	FALSE	iSH2	cSH2
551	p85α	633	p85α	TRUE	TRUE	K	K	23.7	FALSE	FALSE	FALSE	iSH2	cSH2
551	p85α	651	p85α	FALSE	TRUE	K	S	19.7	FALSE	FALSE	FALSE	iSH2	cSH2
551	p85α	652	p85α	TRUE	TRUE	K	S	19.7	TRUE	TRUE	TRUE	iSH2	cSH2
551	p85α	674	p85α	FALSE	TRUE	K	K	23.7	FALSE	FALSE	FALSE	iSH2	cSH2
551	p85α	675	p85α	FALSE	TRUE	K	T	19.7	FALSE	FALSE	FALSE	iSH2	cSH2
551	p85α	677	p85α	FALSE	TRUE	K	T	19.7	FALSE	FALSE	FALSE	iSH2	cSH2
565	p85α	567	p85α	TRUE	TRUE	S	K	19.7	TRUE	TRUE	TRUE	iSH2	iSH2
567	p85α	633	p85α	TRUE	TRUE	K	K	23.7	FALSE	FALSE	FALSE	iSH2	cSH2
567	p85α	675	p85α	FALSE	TRUE	K	T	19.7	FALSE	FALSE	FALSE	iSH2	cSH2
571	p110α	573	p110α	FALSE	TRUE	S	K	19.7	TRUE	TRUE	TRUE	Helical	Helical
573	p110α	576	p110α	TRUE	TRUE	K	S	19.7	TRUE	TRUE	TRUE	Helical	Helical
576	p85α	593	p85α	FALSE	TRUE	T	K	19.7	TRUE	TRUE	TRUE	iSH2	iSH2
585	p85α	587	p85α	TRUE	TRUE	T	K	19.7	TRUE	TRUE	TRUE	iSH2	iSH2
585	p85α	593	p85α	FALSE	TRUE	T	K	19.7	TRUE	TRUE	TRUE	iSH2	iSH2
585	p85α	603	p85α	FALSE	TRUE	T	T	15.7	TRUE	TRUE	TRUE	iSH2	iSH2
585	p85α	633	p85α	TRUE	TRUE	T	K	19.7	TRUE	TRUE	TRUE	iSH2	cSH2
585	p85α	674	p85α	TRUE	FALSE	T	K	19.7	TRUE	TRUE	TRUE	iSH2	cSH2
587	p85α	593	p85α	TRUE	TRUE	K	K	23.7	TRUE	TRUE	TRUE	iSH2	iSH2
587	p85α	603	p85α	FALSE	TRUE	K	T	19.7	TRUE	TRUE	TRUE	iSH2	iSH2
587	p85α	633	p85α	TRUE	TRUE	K	K	23.7	TRUE	TRUE	TRUE	iSH2	cSH2
587	p85α	674	p85α	TRUE	FALSE	K	K	23.7	TRUE	TRUE	TRUE	iSH2	cSH2
592	p85α	593	p85α	TRUE	TRUE	K	K	23.7	TRUE	TRUE	TRUE	iSH2	iSH2
593	p85α	603	p85α	TRUE	FALSE	K	T	19.7	TRUE	TRUE	TRUE	iSH2	iSH2
593	p85α	633	p85α	TRUE	TRUE	K	K	23.7	TRUE	TRUE	TRUE	iSH2	cSH2
594	p110α	606	p110α	FALSE	TRUE	K	Y	20.8	TRUE	TRUE	TRUE	Helical	Helical
607	p85α	623	p85α	FALSE	TRUE	Y	T	17.9	TRUE	TRUE	TRUE	iSH2	iSH2
621	p110α	622	p110α	TRUE	TRUE	K	Y	20.8	TRUE	TRUE	TRUE	Helical	Helical
622	p85α	633	p85α	TRUE	TRUE	K	K	23.7	TRUE	TRUE	TRUE	iSH2	cSH2
624	p110α	656	p110α	TRUE	FALSE	T	K	19.7	TRUE	TRUE	TRUE	Helical	Helical
628	p85α	629	p85α	FALSE	TRUE	S	S	15.7	TRUE	TRUE	TRUE	cSH2	cSH2
628	p85α	633	p85α	TRUE	TRUE	S	K	19.7	TRUE	TRUE	TRUE	cSH2	cSH2
628	p85α	653	p85α	FALSE	TRUE	S	K	19.7	TRUE	TRUE	TRUE	cSH2	cSH2
629	p85α	633	p85α	FALSE	TRUE	S	K	19.7	TRUE	TRUE	TRUE	cSH2	cSH2
633	p85α	651	p85α	TRUE	TRUE	K	S	19.7	TRUE	TRUE	TRUE	cSH2	cSH2
633	p85α	652	p85α	TRUE	TRUE	K	S	19.7	TRUE	TRUE	TRUE	cSH2	cSH2
633	p85α	653	p85α	TRUE	FALSE	K	K	23.7	TRUE	TRUE	TRUE	cSH2	cSH2
633	p85α	656	p110α	TRUE	TRUE	K	K	23.7	FALSE	FALSE	FALSE	cSH2	Helical
633	p85α	657	p85α	TRUE	TRUE	K	Y	20.8	TRUE	TRUE	TRUE	cSH2	cSH2
633	p85α	660	p85α	FALSE	TRUE	K	S	19.7	TRUE	TRUE	TRUE	cSH2	cSH2
633	p85α	674	p85α	TRUE	TRUE	K	K	23.7	TRUE	TRUE	TRUE	cSH2	cSH2
633	p85α	675	p85α	TRUE	FALSE	K	T	19.7	FALSE	FALSE	FALSE	cSH2	cSH2
633	p85α	724	p110α	TRUE	TRUE	K	K	23.7	TRUE	TRUE	TRUE	cSH2	Helical-Kinase
633	p85α	727	p110α	TRUE	TRUE	K	T	19.7	TRUE	TRUE	TRUE	cSH2	Helical-Kinase
633	p85α	729	p110α	TRUE	TRUE	K	K	23.7	TRUE	TRUE	TRUE	cSH2	Helical-Kinase
633	p85α	733	p110α	TRUE	TRUE	K	K	23.7	TRUE	TRUE	TRUE	cSH2	Helical-Kinase
633	p85α	774	p110α	FALSE	TRUE	K	S	19.7	FALSE	FALSE	FALSE	cSH2	Helical-Kinase
633	p85α	840	p110α	FALSE	TRUE	K	S	19.7	FALSE	FALSE	FALSE	cSH2	Kinase
633	p85α	863	p110α	TRUE	TRUE	K	K	23.7	FALSE	FALSE	FALSE	cSH2	Kinase
633	p85α	867	p110α	TRUE	TRUE	K	K	23.7	TRUE	TRUE	TRUE	cSH2	Kinase
633	p85α	882	p110α	TRUE	TRUE	K	K	23.7	FALSE	FALSE	FALSE	cSH2	Kinase
633	p85α	884	p110α	TRUE	TRUE	K	K	23.7	FALSE	FALSE	FALSE	cSH2	Kinase
633	p85α	886	p110α	TRUE	TRUE	K	K	23.7	FALSE	FALSE	FALSE	cSH2	Kinase
633	p85α	900	p110α	TRUE	FALSE	K	S	19.7	FALSE	FALSE	FALSE	cSH2	Kinase
633	p85α	904	p110α	TRUE	FALSE	K	Y	20.8	FALSE	FALSE	FALSE	cSH2	Kinase
633	p85α	941	p110α	TRUE	TRUE	K	K	23.7	TRUE	TRUE	TRUE	cSH2	Kinase
633	p85α	943	p110α	FALSE	TRUE	K	K	23.7	TRUE	TRUE	TRUE	cSH2	Kinase
633	p85α	944	p110α	TRUE	TRUE	K	K	23.7	TRUE	TRUE	TRUE	cSH2	Kinase
633	p85α	972	p110α	TRUE	FALSE	K	T	19.7	FALSE	FALSE	FALSE	cSH2	Kinase
633	p85α	973	p110α	TRUE	TRUE	K	K	23.7	FALSE	FALSE	FALSE	cSH2	Kinase
633	p85α	986	p110α	TRUE	FALSE	K	K	23.7	FALSE	FALSE	FALSE	cSH2	Kinase
633	p85α	1030	p110α	TRUE	TRUE	K	K	23.7	TRUE	FALSE	TRUE	cSH2	Kinase
633	p85α	1052	p110α	FALSE	TRUE	K	T	19.7	FALSE	FALSE	FALSE	cSH2	Kinase
633	p85α	1061	p110α	TRUE	FALSE	K	T	19.7	TRUE	TRUE	TRUE	cSH2	Kinase
633	p85α	1063	p110α	TRUE	TRUE	K	K	23.7	TRUE	TRUE	TRUE	cSH2	Kinase
651	p85α	652	p85α	TRUE	FALSE	S	S	15.7	TRUE	TRUE	TRUE	cSH2	cSH2
651	p85α	674	p85α	FALSE	TRUE	S	K	19.7	TRUE	TRUE	TRUE	cSH2	cSH2
651	p85α	724	p110α	TRUE	TRUE	S	K	19.7	TRUE	TRUE	TRUE	cSH2	Helical-Kinase
651	p85α	733	p110α	TRUE	FALSE	S	K	19.7	TRUE	TRUE	TRUE	cSH2	Helical-Kinase
651	p85α	972	p110α	TRUE	TRUE	S	T	15.7	FALSE	FALSE	FALSE	cSH2	Kinase
652	p85α	653	p85α	TRUE	TRUE	S	K	19.7	TRUE	TRUE	TRUE	cSH2	cSH2
652	p85α	660	p85α	TRUE	FALSE	S	S	15.7	TRUE	TRUE	TRUE	cSH2	cSH2
652	p85α	674	p85α	TRUE	TRUE	S	K	19.7	TRUE	TRUE	TRUE	cSH2	cSH2
652	p85α	675	p85α	FALSE	TRUE	S	T	15.7	TRUE	TRUE	TRUE	cSH2	cSH2
652	p85α	724	p110α	TRUE	TRUE	S	K	19.7	TRUE	TRUE	TRUE	cSH2	Helical-Kinase
652	p85α	863	p110α	TRUE	FALSE	S	K	19.7	TRUE	TRUE	TRUE	cSH2	Kinase
652	p85α	972	p110α	FALSE	TRUE	S	T	15.7	TRUE	TRUE	TRUE	cSH2	Kinase
653	p85α	723	p110α	TRUE	FALSE	K	K	23.7	TRUE	TRUE	TRUE	cSH2	Helical-Kinase
653	p85α	724	p110α	TRUE	FALSE	K	K	23.7	TRUE	TRUE	TRUE	cSH2	Helical-Kinase
655	p110α	656	p110α	TRUE	TRUE	K	K	23.7	TRUE	TRUE	TRUE	Helical	Helical
657	p85α	668	p85α	TRUE	FALSE	Y	K	20.8	TRUE	TRUE	TRUE	cSH2	cSH2
656	p110α	700	p110α	FALSE	TRUE	K	K	23.7	TRUE	TRUE	TRUE	Helical	Helical-Kinase
656	p110α	863	p110α	TRUE	TRUE	K	K	23.7	FALSE	FALSE	FALSE	Helical	Kinase
656	p110α	985	p110α	FALSE	TRUE	K	Y	20.8	FALSE	FALSE	FALSE	Helical	Kinase
660	p85α	668	p85α	TRUE	TRUE	S	K	19.7	TRUE	TRUE	TRUE	cSH2	cSH2
672	p110α	673	p110α	TRUE	TRUE	K	S	19.7	TRUE	TRUE	TRUE	Helical	Helical
674	p85α	675	p85α	TRUE	TRUE	K	T	19.7	TRUE	TRUE	TRUE	cSH2	cSH2
673	p110α	678	p110α	FALSE	TRUE	S	K	19.7	TRUE	TRUE	TRUE	Helical	Helical
674	p85α	729	p110α	TRUE	FALSE	K	K	23.7	TRUE	TRUE	TRUE	cSH2	Helical-Kinase
674	p85α	733	p110α	TRUE	TRUE	K	K	23.7	TRUE	TRUE	TRUE	cSH2	Helical-Kinase
674	p85α	1061	p110α	FALSE	TRUE	K	T	19.7	TRUE	TRUE	TRUE	cSH2	Kinase
674	p85α	1063	p110α	FALSE	TRUE	K	K	23.7	TRUE	TRUE	TRUE	cSH2	Kinase
675	p85α	677	p85α	TRUE	FALSE	T	T	15.7	TRUE	TRUE	TRUE	cSH2	cSH2
675	p85α	679	p85α	TRUE	FALSE	T	Y	17.4	TRUE	TRUE	TRUE	cSH2	cSH2
675	p85α	1063	p110α	TRUE	FALSE	T	K	19.7	TRUE	TRUE	TRUE	cSH2	Kinase
678	p110α	679	p110α	TRUE	TRUE	K	T	19.7	TRUE	TRUE	TRUE	Helical	Helical
678	p110α	690	p110α	FALSE	TRUE	K	S	19.7	TRUE	TRUE	TRUE	Helical	Helical
688	p85α	689	p85α	TRUE	FALSE	Y	S	17.9	TRUE	TRUE	TRUE	cSH2	cSH2
689	p85α	690	p85α	FALSE	TRUE	S	S	15.7	TRUE	TRUE	TRUE	cSH2	cSH2
690	p110α	700	p110α	TRUE	TRUE	S	K	19.7	TRUE	TRUE	TRUE	Helical	Helical-Kinase
690	p110α	729	p110α	FALSE	TRUE	S	K	19.7	TRUE	TRUE	TRUE	Helical	Helical-Kinase
690	p110α	972	p110α	TRUE	TRUE	S	T	15.7	FALSE	FALSE	FALSE	Helical	Kinase
698	p110α	700	p110α	TRUE	TRUE	Y	K	20.8	TRUE	TRUE	TRUE	Helical-Kinase	Helical-Kinase
720	p110α	723	p110α	FALSE	TRUE	K	K	23.7	TRUE	TRUE	TRUE	Helical-Kinase	Helical-Kinase
720	p110α	724	p110α	TRUE	TRUE	K	K	23.7	TRUE	TRUE	TRUE	Helical-Kinase	Helical-Kinase
720	p110α	727	p110α	FALSE	TRUE	K	T	19.7	TRUE	TRUE	TRUE	Helical-Kinase	Helical-Kinase
720	p110α	733	p110α	FALSE	TRUE	K	K	23.7	TRUE	TRUE	TRUE	Helical-Kinase	Helical-Kinase
720	p110α	773	p110α	FALSE	TRUE	K	S	19.7	TRUE	TRUE	TRUE	Helical-Kinase	Helical-Kinase
723	p110α	724	p110α	FALSE	TRUE	K	K	23.7	TRUE	TRUE	TRUE	Helical-Kinase	Helical-Kinase
723	p110α	733	p110α	TRUE	TRUE	K	K	23.7	TRUE	TRUE	TRUE	Helical-Kinase	Helical-Kinase
724	p110α	727	p110α	TRUE	FALSE	K	T	19.7	TRUE	TRUE	TRUE	Helical-Kinase	Helical-Kinase
724	p110α	733	p110α	TRUE	TRUE	K	K	23.7	TRUE	TRUE	TRUE	Helical-Kinase	Helical-Kinase
724	p110α	774	p110α	FALSE	TRUE	K	S	19.7	TRUE	TRUE	TRUE	Helical-Kinase	Helical-Kinase
724	p110α	776	p110α	TRUE	TRUE	K	K	23.7	TRUE	TRUE	TRUE	Helical-Kinase	Helical-Kinase
727	p110α	729	p110α	TRUE	TRUE	T	K	19.7	TRUE	TRUE	TRUE	Helical-Kinase	Helical-Kinase
729	p110α	733	p110α	TRUE	FALSE	K	K	23.7	TRUE	TRUE	TRUE	Helical-Kinase	Helical-Kinase
729	p110α	773	p110α	TRUE	FALSE	K	S	19.7	TRUE	TRUE	TRUE	Helical-Kinase	Helical-Kinase
729	p110α	863	p110α	TRUE	FALSE	K	K	23.7	TRUE	TRUE	TRUE	Helical-Kinase	Kinase
729	p110α	972	p110α	TRUE	FALSE	K	T	19.7	TRUE	TRUE	TRUE	Helical-Kinase	Kinase
773	p110α	802	p110α	TRUE	FALSE	S	K	19.7	TRUE	TRUE	TRUE	Helical-Kinase	Kinase
774	p110α	948	p110α	TRUE	TRUE	S	K	19.7	TRUE	TRUE	TRUE	Helical-Kinase	Kinase
776	p110α	941	p110α	TRUE	FALSE	K	K	23.7	TRUE	TRUE	TRUE	Helical-Kinase	Kinase
776	p110α	944	p110α	TRUE	FALSE	K	K	23.7	TRUE	TRUE	TRUE	Helical-Kinase	Kinase
840	p110α	863	p110α	TRUE	FALSE	S	K	19.7	FALSE	FALSE	FALSE	Kinase	Kinase
863	p110α	867	p110α	TRUE	TRUE	K	K	23.7	TRUE	TRUE	TRUE	Kinase	Kinase
863	p110α	884	p110α	TRUE	TRUE	K	K	23.7	TRUE	TRUE	TRUE	Kinase	Kinase
863	p110α	886	p110α	TRUE	FALSE	K	K	23.7	TRUE	TRUE	TRUE	Kinase	Kinase
863	p110α	890	p110α	TRUE	FALSE	K	Y	20.8	FALSE	FALSE	FALSE	Kinase	Kinase
863	p110α	904	p110α	TRUE	FALSE	K	Y	20.8	FALSE	FALSE	FALSE	Kinase	Kinase
867	p110α	874	p110α	TRUE	TRUE	K	S	19.7	TRUE	TRUE	TRUE	Kinase	Kinase
867	p110α	884	p110α	TRUE	TRUE	K	K	23.7	TRUE	TRUE	TRUE	Kinase	Kinase
874	p110α	876	p110α	TRUE	TRUE	S	T	15.7	TRUE	TRUE	TRUE	Kinase	Kinase
874	p110α	882	p110α	TRUE	FALSE	S	K	19.7	TRUE	TRUE	TRUE	Kinase	Kinase
874	p110α	886	p110α	FALSE	TRUE	S	K	19.7	FALSE	FALSE	FALSE	Kinase	Kinase
876	p110α	882	p110α	FALSE	TRUE	T	K	19.7	TRUE	TRUE	TRUE	Kinase	Kinase
882	p110α	884	p110α	TRUE	TRUE	K	K	23.7	TRUE	TRUE	TRUE	Kinase	Kinase
882	p110α	886	p110α	TRUE	TRUE	K	K	23.7	TRUE	TRUE	TRUE	Kinase	Kinase
884	p110α	886	p110α	TRUE	TRUE	K	K	23.7	TRUE	TRUE	TRUE	Kinase	Kinase
884	p110α	924	p110α	TRUE	FALSE	K	K	23.7	TRUE	TRUE	TRUE	Kinase	Kinase
900	p110α	908	p110α	TRUE	FALSE	S	T	15.7	TRUE	TRUE	TRUE	Kinase	Kinase
919	p110α	924	p110α	TRUE	TRUE	S	K	19.7	TRUE	TRUE	TRUE	Kinase	Kinase
919	p110α	941	p110α	TRUE	FALSE	S	K	19.7	FALSE	FALSE	FALSE	Kinase	Kinase
924	p110α	941	p110α	FALSE	TRUE	K	K	23.7	FALSE	FALSE	FALSE	Kinase	Kinase
941	p110α	942	p110α	TRUE	TRUE	K	K	23.7	TRUE	TRUE	TRUE	Kinase	Kinase
941	p110α	943	p110α	TRUE	TRUE	K	K	23.7	TRUE	TRUE	TRUE	Kinase	Kinase
941	p110α	944	p110α	TRUE	TRUE	K	K	23.7	TRUE	TRUE	TRUE	Kinase	Kinase
941	p110α	1024	p110α	TRUE	FALSE	K	K	23.7	TRUE	TRUE	TRUE	Kinase	Kinase
943	p110α	944	p110α	TRUE	TRUE	K	K	23.7	TRUE	TRUE	TRUE	Kinase	Kinase
944	p110α	1025	p110α	TRUE	TRUE	K	T	19.7	TRUE	TRUE	TRUE	Kinase	Kinase
947	p110α	948	p110α	TRUE	FALSE	Y	K	20.8	TRUE	TRUE	TRUE	Kinase	Kinase
948	p110α	1025	p110α	TRUE	FALSE	K	T	19.7	TRUE	TRUE	TRUE	Kinase	Kinase
965	p110α	966	p110α	FALSE	TRUE	S	K	19.7	TRUE	TRUE	TRUE	Kinase	Kinase
972	p110α	973	p110α	FALSE	TRUE	T	K	19.7	TRUE	TRUE	TRUE	Kinase	Kinase
972	p110α	985	p110α	FALSE	TRUE	T	Y	17.4	TRUE	TRUE	TRUE	Kinase	Kinase
985	p110α	986	p110α	TRUE	TRUE	Y	K	20.8	TRUE	TRUE	TRUE	Kinase	Kinase
985	p110α	1054	p110α	TRUE	FALSE	Y	K	20.8	TRUE	TRUE	TRUE	Kinase	Kinase
985	p110α	1061	p110α	FALSE	TRUE	Y	T	17.9	TRUE	TRUE	TRUE	Kinase	Kinase
985	p110α	1063	p110α	TRUE	TRUE	Y	K	20.8	TRUE	TRUE	TRUE	Kinase	Kinase
986	p110α	1030	p110α	FALSE	TRUE	K	K	23.7	TRUE	TRUE	TRUE	Kinase	Kinase
986	p110α	1061	p110α	FALSE	TRUE	K	T	19.7	TRUE	TRUE	TRUE	Kinase	Kinase
986	p110α	1063	p110α	TRUE	FALSE	K	K	23.7	TRUE	TRUE	TRUE	Kinase	Kinase
1003	p110α	1008	p110α	TRUE	FALSE	S	S	15.7	TRUE	TRUE	TRUE	Kinase	Kinase
1024	p110α	1025	p110α	TRUE	TRUE	K	T	19.7	TRUE	TRUE	TRUE	Kinase	Kinase
1025	p110α	1030	p110α	TRUE	FALSE	T	K	19.7	TRUE	TRUE	TRUE	Kinase	Kinase
1025	p110α	1038	p110α	TRUE	FALSE	T	Y	17.4	TRUE	TRUE	TRUE	Kinase	Kinase
1025	p110α	1041	p110α	TRUE	TRUE	T	K	19.7	TRUE	TRUE	TRUE	Kinase	Kinase
1030	p110α	1031	p110α	TRUE	TRUE	K	T	19.7	TRUE	TRUE	TRUE	Kinase	Kinase
1030	p110α	1041	p110α	TRUE	FALSE	K	K	23.7	TRUE	TRUE	TRUE	Kinase	Kinase
1031	p110α	1038	p110α	FALSE	TRUE	T	Y	17.4	TRUE	TRUE	TRUE	Kinase	Kinase
1031	p110α	1052	p110α	FALSE	TRUE	T	T	15.7	FALSE	FALSE	FALSE	Kinase	Kinase
1038	p110α	1041	p110α	TRUE	TRUE	Y	K	20.8	TRUE	TRUE	TRUE	Kinase	Kinase
1041	p110α	1052	p110α	FALSE	TRUE	K	T	19.7	TRUE	TRUE	TRUE	Kinase	Kinase
1052	p110α	1053	p110α	TRUE	TRUE	T	T	15.7	TRUE	TRUE	TRUE	Kinase	Kinase
1053	p110α	1054	p110α	TRUE	TRUE	T	K	19.7	TRUE	TRUE	TRUE	Kinase	Kinase
1061	p110α	1063	p110α	TRUE	TRUE	T	K	19.7	TRUE	TRUE	TRUE	Kinase	Kinase

## Sheet: Nb3-126 Docking Results
Residue #1	Chain #1	Residue #2	Chain #2	Crosslinked with BS3	Cross linked with DSG	Amino acid #1	Amino acid #2	Restraint length (A)	Cluster A	Cluster B	Cluster C	Domain #1	Domain #2
6	p110α	7	p110α	TRUE	TRUE	S	S	15.7	TRUE	TRUE	TRUE	ABD	ABD
12	p85α	633	p85α	FALSE	TRUE	Y	K	20.8	FALSE	FALSE	FALSE	SH3	cSH2
14	p85α	15	p85α	TRUE	TRUE	Y	K	20.8	TRUE	TRUE	TRUE	SH3	SH3
14	p85α	16	p85α	TRUE	TRUE	Y	K	20.8	TRUE	TRUE	TRUE	SH3	SH3
14	p85α	80	p85α	FALSE	TRUE	Y	K	20.8	FALSE	FALSE	FALSE	SH3	SH3-BH
14	p85α	142	p85α	TRUE	FALSE	Y	K	20.8	TRUE	FALSE	FALSE	SH3	BH
14	p85α	245	p85α	TRUE	FALSE	Y	K	20.8	FALSE	FALSE	FALSE	SH3	BH
14	p85α	256	p85α	FALSE	TRUE	Y	K	20.8	TRUE	FALSE	TRUE	SH3	BH
14	p85α	550	p85α	FALSE	TRUE	Y	K	20.8	FALSE	TRUE	FALSE	SH3	iSH2
14	p85α	551	p85α	FALSE	TRUE	Y	K	20.8	FALSE	TRUE	FALSE	SH3	iSH2
14	p85α	973	p110α	FALSE	TRUE	Y	K	20.8	FALSE	FALSE	FALSE	SH3	Kinase
15	p85α	16	p85α	FALSE	TRUE	K	K	23.7	TRUE	TRUE	TRUE	SH3	SH3
15	p85α	51	p110α	FALSE	TRUE	K	K	23.7	FALSE	FALSE	FALSE	SH3	ABD
15	p85α	245	p85α	FALSE	TRUE	K	K	23.7	TRUE	FALSE	FALSE	SH3	BH
15	p85α	256	p85α	FALSE	TRUE	K	K	23.7	TRUE	FALSE	TRUE	SH3	BH
15	p85α	353	p110α	TRUE	TRUE	K	K	23.7	TRUE	TRUE	FALSE	SH3	C2
15	p85α	362	p85α	FALSE	TRUE	K	T	19.7	FALSE	FALSE	FALSE	SH3	nSH2
15	p85α	389	p85α	FALSE	TRUE	K	K	23.7	FALSE	FALSE	FALSE	SH3	nSH2
15	p85α	454	p85α	FALSE	TRUE	K	T	19.7	TRUE	FALSE	TRUE	SH3	iSH2
15	p85α	519	p85α	FALSE	TRUE	K	K	23.7	FALSE	FALSE	FALSE	SH3	iSH2
15	p85α	550	p85α	TRUE	TRUE	K	K	23.7	FALSE	TRUE	FALSE	SH3	iSH2
15	p85α	551	p85α	TRUE	TRUE	K	K	23.7	FALSE	TRUE	FALSE	SH3	iSH2
15	p85α	587	p85α	FALSE	TRUE	K	K	23.7	TRUE	FALSE	FALSE	SH3	iSH2
15	p85α	633	p85α	TRUE	TRUE	K	K	23.7	FALSE	FALSE	TRUE	SH3	cSH2
15	p85α	652	p85α	FALSE	TRUE	K	S	19.7	TRUE	TRUE	TRUE	SH3	cSH2
31	p85α	36	p85α	TRUE	TRUE	T	S	15.7	TRUE	TRUE	TRUE	SH3	SH3
31	p85α	141	p85α	FALSE	TRUE	T	K	19.7	FALSE	FALSE	FALSE	SH3	BH
41	p110α	51	p110α	TRUE	FALSE	T	K	19.7	TRUE	TRUE	TRUE	ABD	ABD
44	p110α	46	p110α	FALSE	TRUE	T	K	19.7	TRUE	TRUE	TRUE	ABD	ABD
44	p110α	51	p110α	TRUE	TRUE	T	K	19.7	TRUE	TRUE	TRUE	ABD	ABD
46	p110α	51	p110α	TRUE	TRUE	K	K	23.7	TRUE	TRUE	TRUE	ABD	ABD
51	p110α	55	p110α	TRUE	TRUE	K	K	23.7	TRUE	TRUE	TRUE	ABD	ABD
51	p110α	56	p110α	TRUE	TRUE	K	Y	20.8	TRUE	TRUE	TRUE	ABD	ABD
51	p110α	111	p110α	FALSE	TRUE	K	K	23.7	FALSE	FALSE	FALSE	ABD	ABD-RBD
51	p110α	142	p85α	FALSE	TRUE	K	K	23.7	FALSE	FALSE	FALSE	ABD	BH
51	p110α	148	p110α	TRUE	TRUE	K	K	23.7	FALSE	FALSE	FALSE	ABD	ABD-RBD
51	p110α	235	p110α	TRUE	FALSE	K	S	19.7	FALSE	FALSE	FALSE	ABD	RBD
51	p110α	353	p110α	TRUE	TRUE	K	K	23.7	FALSE	FALSE	FALSE	ABD	C2
51	p110α	389	p85α	TRUE	TRUE	K	K	23.7	FALSE	FALSE	FALSE	ABD	nSH2
51	p110α	405	p110α	TRUE	FALSE	K	S	19.7	FALSE	FALSE	FALSE	ABD	C2
51	p110α	423	p85α	FALSE	TRUE	K	K	23.7	FALSE	FALSE	FALSE	ABD	nSH2
51	p110α	506	p85α	FALSE	TRUE	K	K	23.7	FALSE	FALSE	FALSE	ABD	iSH2
51	p110α	519	p85α	TRUE	TRUE	K	K	23.7	TRUE	TRUE	TRUE	ABD	iSH2
51	p110α	530	p85α	TRUE	TRUE	K	K	23.7	TRUE	TRUE	TRUE	ABD	iSH2
51	p110α	536	p85α	FALSE	TRUE	K	S	19.7	FALSE	FALSE	FALSE	ABD	iSH2
51	p110α	550	p85α	TRUE	TRUE	K	K	23.7	FALSE	FALSE	FALSE	ABD	iSH2
51	p110α	551	p85α	TRUE	TRUE	K	K	23.7	FALSE	FALSE	FALSE	ABD	iSH2
51	p110α	633	p85α	TRUE	TRUE	K	K	23.7	FALSE	FALSE	FALSE	ABD	cSH2
51	p110α	656	p110α	TRUE	TRUE	K	K	23.7	FALSE	FALSE	FALSE	ABD	Helical
51	p110α	678	p110α	TRUE	FALSE	K	K	23.7	FALSE	FALSE	FALSE	ABD	Helical
51	p110α	691	p110α	FALSE	TRUE	K	Y	20.8	FALSE	FALSE	FALSE	ABD	Helical
51	p110α	700	p110α	TRUE	TRUE	K	K	23.7	FALSE	FALSE	FALSE	ABD	Helical-Kinase
51	p110α	972	p110α	TRUE	TRUE	K	T	19.7	FALSE	FALSE	FALSE	ABD	Kinase
55	p110α	519	p85α	FALSE	TRUE	K	K	23.7	TRUE	TRUE	TRUE	ABD	iSH2
55	p110α	530	p85α	TRUE	FALSE	K	K	23.7	TRUE	TRUE	TRUE	ABD	iSH2
56	p110α	326	p110α	TRUE	TRUE	Y	S	17.9	FALSE	FALSE	FALSE	ABD	RBD-C2
56	p110α	519	p85α	TRUE	TRUE	Y	K	20.8	TRUE	TRUE	TRUE	ABD	iSH2
56	p110α	530	p85α	TRUE	TRUE	Y	K	20.8	TRUE	TRUE	TRUE	ABD	iSH2
67	p110α	294	p110α	TRUE	FALSE	S	Y	17.4	FALSE	FALSE	FALSE	ABD	RBD-C2
80	p85α	81	p85α	TRUE	TRUE	K	K	23.7	TRUE	TRUE	TRUE	SH3-BH	SH3-BH
80	p85α	633	p85α	TRUE	FALSE	K	K	23.7	FALSE	FALSE	FALSE	SH3-BH	cSH2
81	p85α	83	p85α	TRUE	TRUE	K	S	19.7	TRUE	TRUE	TRUE	SH3-BH	SH3-BH
81	p85α	142	p85α	TRUE	TRUE	K	K	23.7	TRUE	TRUE	TRUE	SH3-BH	BH
81	p85α	255	p85α	TRUE	FALSE	K	S	19.7	TRUE	TRUE	TRUE	SH3-BH	BH
81	p85α	353	p110α	TRUE	TRUE	K	K	23.7	TRUE	TRUE	TRUE	SH3-BH	C2
81	p85α	389	p85α	TRUE	FALSE	K	K	23.7	TRUE	TRUE	TRUE	SH3-BH	nSH2
81	p85α	399	p85α	FALSE	TRUE	K	S	19.7	TRUE	TRUE	TRUE	SH3-BH	nSH2
81	p85α	633	p85α	TRUE	TRUE	K	K	23.7	TRUE	TRUE	TRUE	SH3-BH	cSH2
86	p85α	141	p85α	TRUE	FALSE	T	K	19.7	TRUE	TRUE	TRUE	SH3-BH	BH
88	p85α	101	p85α	TRUE	TRUE	K	S	19.7	TRUE	TRUE	TRUE	SH3-BH	SH3-BH
100	p110α	111	p110α	TRUE	TRUE	K	K	23.7	TRUE	TRUE	TRUE	ABD	ABD-RBD
100	p110α	490	p85α	TRUE	FALSE	K	T	19.7	TRUE	TRUE	TRUE	ABD	iSH2
100	p110α	492	p85α	TRUE	TRUE	K	K	23.7	TRUE	TRUE	TRUE	ABD	iSH2
100	p110α	633	p85α	FALSE	TRUE	K	K	23.7	FALSE	FALSE	FALSE	ABD	cSH2
111	p110α	148	p110α	FALSE	TRUE	K	K	23.7	TRUE	TRUE	TRUE	ABD-RBD	ABD-RBD
111	p110α	353	p110α	FALSE	TRUE	K	K	23.7	FALSE	FALSE	FALSE	ABD-RBD	C2
111	p110α	490	p85α	TRUE	TRUE	K	T	19.7	FALSE	FALSE	FALSE	ABD-RBD	iSH2
111	p110α	492	p85α	TRUE	TRUE	K	K	23.7	TRUE	TRUE	TRUE	ABD-RBD	iSH2
111	p110α	505	p85α	FALSE	TRUE	K	S	19.7	FALSE	FALSE	FALSE	ABD-RBD	iSH2
111	p110α	633	p85α	FALSE	TRUE	K	K	23.7	FALSE	FALSE	FALSE	ABD-RBD	cSH2
111	p110α	700	p110α	FALSE	TRUE	K	K	23.7	TRUE	TRUE	TRUE	ABD-RBD	Helical-Kinase
111	p110α	972	p110α	FALSE	TRUE	K	T	19.7	FALSE	FALSE	FALSE	ABD-RBD	Kinase
132	p110α	490	p85α	TRUE	FALSE	K	T	19.7	FALSE	FALSE	FALSE	ABD-RBD	iSH2
132	p110α	633	p85α	FALSE	TRUE	K	K	23.7	FALSE	FALSE	FALSE	ABD-RBD	cSH2
141	p85α	142	p85α	TRUE	TRUE	K	K	23.7	TRUE	TRUE	TRUE	BH	BH
141	p85α	249	p85α	TRUE	TRUE	K	K	23.7	TRUE	TRUE	TRUE	BH	BH
141	p85α	254	p85α	FALSE	TRUE	K	S	19.7	TRUE	TRUE	TRUE	BH	BH
141	p85α	255	p85α	TRUE	FALSE	K	S	19.7	TRUE	TRUE	TRUE	BH	BH
141	p85α	256	p85α	TRUE	FALSE	K	K	23.7	TRUE	TRUE	TRUE	BH	BH
141	p85α	353	p110α	TRUE	TRUE	K	K	23.7	TRUE	TRUE	FALSE	BH	C2
141	p85α	389	p85α	FALSE	TRUE	K	K	23.7	FALSE	FALSE	FALSE	BH	nSH2
141	p85α	454	p85α	FALSE	TRUE	K	T	19.7	FALSE	TRUE	TRUE	BH	iSH2
141	p85α	459	p85α	FALSE	TRUE	K	K	23.7	TRUE	TRUE	TRUE	BH	iSH2
141	p85α	550	p85α	FALSE	TRUE	K	K	23.7	FALSE	FALSE	FALSE	BH	iSH2
141	p85α	551	p85α	FALSE	TRUE	K	K	23.7	FALSE	FALSE	FALSE	BH	iSH2
141	p85α	585	p85α	FALSE	TRUE	K	T	19.7	FALSE	FALSE	FALSE	BH	iSH2
141	p85α	587	p85α	FALSE	TRUE	K	K	23.7	FALSE	FALSE	FALSE	BH	iSH2
141	p85α	633	p85α	TRUE	TRUE	K	K	23.7	FALSE	FALSE	TRUE	BH	cSH2
141	p85α	675	p85α	FALSE	TRUE	K	T	19.7	FALSE	FALSE	TRUE	BH	cSH2
142	p85α	147	p85α	TRUE	TRUE	K	S	19.7	TRUE	TRUE	TRUE	BH	BH
142	p85α	152	p85α	FALSE	TRUE	K	T	19.7	TRUE	TRUE	TRUE	BH	BH
142	p85α	254	p85α	FALSE	TRUE	K	S	19.7	TRUE	TRUE	TRUE	BH	BH
142	p85α	255	p85α	TRUE	TRUE	K	S	19.7	TRUE	TRUE	TRUE	BH	BH
142	p85α	256	p85α	TRUE	TRUE	K	K	23.7	TRUE	TRUE	TRUE	BH	BH
142	p85α	353	p110α	TRUE	TRUE	K	K	23.7	TRUE	TRUE	FALSE	BH	C2
142	p85α	382	p85α	TRUE	FALSE	K	K	23.7	FALSE	FALSE	FALSE	BH	nSH2
142	p85α	389	p85α	FALSE	TRUE	K	K	23.7	FALSE	FALSE	FALSE	BH	nSH2
142	p85α	423	p85α	FALSE	TRUE	K	K	23.7	FALSE	FALSE	FALSE	BH	nSH2
142	p85α	438	p85α	TRUE	FALSE	K	K	23.7	TRUE	TRUE	TRUE	BH	iSH2
142	p85α	454	p85α	FALSE	TRUE	K	T	19.7	FALSE	TRUE	TRUE	BH	iSH2
142	p85α	587	p85α	FALSE	TRUE	K	K	23.7	FALSE	FALSE	FALSE	BH	iSH2
142	p85α	633	p85α	TRUE	TRUE	K	K	23.7	FALSE	FALSE	FALSE	BH	cSH2
142	p85α	651	p85α	FALSE	TRUE	K	S	19.7	FALSE	FALSE	TRUE	BH	cSH2
142	p85α	652	p85α	FALSE	TRUE	K	S	19.7	TRUE	TRUE	TRUE	BH	cSH2
142	p85α	657	p85α	FALSE	TRUE	K	Y	20.8	FALSE	FALSE	TRUE	BH	cSH2
142	p85α	716	p110α	TRUE	FALSE	K	T	19.7	FALSE	FALSE	FALSE	BH	Helical-Kinase
142	p85α	973	p110α	FALSE	TRUE	K	K	23.7	FALSE	FALSE	FALSE	BH	Kinase
147	p85α	148	p85α	TRUE	FALSE	S	T	15.7	TRUE	TRUE	TRUE	BH	BH
147	p85α	253	p85α	FALSE	TRUE	S	T	15.7	TRUE	TRUE	TRUE	BH	BH
147	p85α	254	p85α	TRUE	FALSE	S	S	15.7	TRUE	TRUE	TRUE	BH	BH
147	p85α	255	p85α	TRUE	TRUE	S	S	15.7	TRUE	TRUE	TRUE	BH	BH
147	p85α	256	p85α	TRUE	TRUE	S	K	19.7	TRUE	TRUE	TRUE	BH	BH
148	p85α	253	p85α	FALSE	TRUE	T	T	15.7	TRUE	TRUE	TRUE	BH	BH
148	p85α	254	p85α	TRUE	FALSE	T	S	15.7	TRUE	TRUE	TRUE	BH	BH
148	p85α	255	p85α	TRUE	TRUE	T	S	15.7	TRUE	TRUE	TRUE	BH	BH
148	p85α	256	p85α	TRUE	TRUE	T	K	19.7	TRUE	TRUE	TRUE	BH	BH
148	p110α	158	p110α	TRUE	TRUE	K	S	19.7	TRUE	TRUE	TRUE	ABD-RBD	ABD-RBD
148	p110α	161	p110α	FALSE	TRUE	K	S	19.7	TRUE	TRUE	TRUE	ABD-RBD	ABD-RBD
148	p110α	260	p110α	FALSE	TRUE	K	Y	20.8	FALSE	FALSE	FALSE	ABD-RBD	RBD
148	p110α	264	p110α	FALSE	TRUE	K	K	23.7	FALSE	FALSE	FALSE	ABD-RBD	RBD
148	p110α	275	p110α	FALSE	TRUE	K	S	19.7	FALSE	FALSE	FALSE	ABD-RBD	RBD
148	p110α	306	p110α	FALSE	TRUE	K	S	19.7	TRUE	TRUE	TRUE	ABD-RBD	RBD-C2
148	p110α	307	p110α	FALSE	TRUE	K	Y	20.8	TRUE	TRUE	TRUE	ABD-RBD	RBD-C2
148	p110α	519	p85α	FALSE	TRUE	K	K	23.7	FALSE	FALSE	FALSE	ABD-RBD	iSH2
148	p110α	550	p85α	FALSE	TRUE	K	K	23.7	FALSE	FALSE	FALSE	ABD-RBD	iSH2
148	p110α	567	p85α	FALSE	TRUE	K	K	23.7	FALSE	FALSE	FALSE	ABD-RBD	iSH2
148	p110α	633	p85α	FALSE	TRUE	K	K	23.7	FALSE	FALSE	FALSE	ABD-RBD	cSH2
148	p110α	656	p110α	FALSE	TRUE	K	K	23.7	TRUE	TRUE	TRUE	ABD-RBD	Helical
148	p110α	690	p110α	FALSE	TRUE	K	S	19.7	TRUE	TRUE	TRUE	ABD-RBD	Helical
148	p110α	700	p110α	FALSE	TRUE	K	K	23.7	TRUE	TRUE	TRUE	ABD-RBD	Helical-Kinase
152	p85α	187	p85α	FALSE	TRUE	T	K	19.7	TRUE	TRUE	TRUE	BH	BH
154	p85α	187	p85α	FALSE	TRUE	S	K	19.7	TRUE	TRUE	TRUE	BH	BH
156	p85α	187	p85α	FALSE	TRUE	S	K	19.7	TRUE	TRUE	TRUE	BH	BH
158	p110α	161	p110α	TRUE	TRUE	S	S	15.7	TRUE	TRUE	TRUE	ABD-RBD	ABD-RBD
158	p110α	264	p110α	TRUE	TRUE	S	K	19.7	TRUE	TRUE	TRUE	ABD-RBD	RBD
158	p110α	633	p85α	FALSE	TRUE	S	K	19.7	FALSE	FALSE	FALSE	ABD-RBD	cSH2
158	p110α	700	p110α	FALSE	TRUE	S	K	19.7	FALSE	FALSE	FALSE	ABD-RBD	Helical-Kinase
165	p110α	167	p110α	TRUE	FALSE	Y	Y	18.9	TRUE	TRUE	TRUE	ABD-RBD	ABD-RBD
165	p110α	179	p110α	TRUE	FALSE	Y	K	20.8	FALSE	FALSE	FALSE	ABD-RBD	ABD-RBD
167	p110α	249	p85α	FALSE	TRUE	Y	K	20.8	FALSE	FALSE	FALSE	ABD-RBD	BH
167	p110α	863	p110α	TRUE	FALSE	Y	K	20.8	FALSE	FALSE	FALSE	ABD-RBD	Kinase
169	p85α	171	p85α	TRUE	FALSE	T	S	15.7	TRUE	TRUE	TRUE	BH	BH
173	p110α	174	p110α	FALSE	TRUE	S	S	15.7	TRUE	TRUE	TRUE	ABD-RBD	ABD-RBD
173	p110α	179	p110α	FALSE	TRUE	S	K	19.7	TRUE	TRUE	TRUE	ABD-RBD	ABD-RBD
173	p110α	580	p85α	FALSE	TRUE	S	Y	17.4	FALSE	FALSE	FALSE	ABD-RBD	iSH2
173	p110α	985	p110α	TRUE	TRUE	S	Y	17.4	FALSE	FALSE	FALSE	ABD-RBD	Kinase
173	p110α	986	p110α	TRUE	TRUE	S	K	19.7	FALSE	FALSE	FALSE	ABD-RBD	Kinase
173	p110α	1061	p110α	FALSE	TRUE	S	T	15.7	TRUE	TRUE	TRUE	ABD-RBD	Kinase
173	p110α	1063	p110α	TRUE	TRUE	S	K	19.7	TRUE	TRUE	TRUE	ABD-RBD	Kinase
174	p110α	179	p110α	FALSE	TRUE	S	K	19.7	TRUE	TRUE	TRUE	ABD-RBD	ABD-RBD
174	p110α	985	p110α	FALSE	TRUE	S	Y	17.4	FALSE	FALSE	FALSE	ABD-RBD	Kinase
174	p110α	1063	p110α	FALSE	TRUE	S	K	19.7	TRUE	TRUE	TRUE	ABD-RBD	Kinase
179	p110α	182	p110α	TRUE	TRUE	K	Y	20.8	TRUE	TRUE	TRUE	ABD-RBD	ABD-RBD
179	p110α	184	p110α	FALSE	TRUE	K	K	23.7	TRUE	TRUE	TRUE	ABD-RBD	ABD-RBD
179	p110α	985	p110α	TRUE	TRUE	K	Y	20.8	TRUE	FALSE	FALSE	ABD-RBD	Kinase
179	p110α	986	p110α	TRUE	TRUE	K	K	23.7	TRUE	TRUE	TRUE	ABD-RBD	Kinase
179	p110α	1061	p110α	TRUE	TRUE	K	T	19.7	TRUE	TRUE	TRUE	ABD-RBD	Kinase
179	p110α	1063	p110α	TRUE	TRUE	K	K	23.7	TRUE	TRUE	TRUE	ABD-RBD	Kinase
182	p110α	187	p110α	TRUE	FALSE	Y	K	20.8	TRUE	TRUE	TRUE	ABD-RBD	ABD-RBD
187	p110α	210	p110α	TRUE	FALSE	K	K	23.7	TRUE	TRUE	TRUE	ABD-RBD	RBD
199	p110α	206	p110α	TRUE	FALSE	S	K	19.7	TRUE	TRUE	TRUE	RBD	RBD
206	p110α	207	p110α	FALSE	TRUE	K	Y	20.8	TRUE	TRUE	TRUE	RBD	RBD
206	p110α	208	p110α	TRUE	FALSE	K	T	19.7	TRUE	TRUE	TRUE	RBD	RBD
206	p110α	210	p110α	TRUE	FALSE	K	K	23.7	TRUE	TRUE	TRUE	RBD	RBD
206	p110α	353	p110α	FALSE	TRUE	K	K	23.7	FALSE	FALSE	FALSE	RBD	C2
206	p110α	633	p85α	TRUE	TRUE	K	K	23.7	FALSE	FALSE	FALSE	RBD	cSH2
224	p85α	225	p85α	FALSE	TRUE	K	K	23.7	TRUE	TRUE	TRUE	BH	BH
224	p85α	236	p85α	TRUE	FALSE	K	Y	20.8	TRUE	TRUE	TRUE	BH	BH
224	p85α	242	p85α	TRUE	TRUE	K	Y	20.8	TRUE	TRUE	TRUE	BH	BH
224	p85α	245	p85α	TRUE	FALSE	K	K	23.7	TRUE	TRUE	TRUE	BH	BH
224	p85α	633	p85α	TRUE	FALSE	K	K	23.7	FALSE	FALSE	FALSE	BH	cSH2
231	p85α	310	p85α	FALSE	TRUE	S	K	19.7	TRUE	TRUE	TRUE	BH	BH-nSH2
235	p110α	236	p110α	TRUE	TRUE	S	S	15.7	TRUE	TRUE	TRUE	RBD	RBD
235	p110α	240	p110α	FALSE	TRUE	S	K	19.7	TRUE	TRUE	TRUE	RBD	RBD
235	p110α	264	p110α	TRUE	FALSE	S	K	19.7	FALSE	FALSE	FALSE	RBD	RBD
236	p85α	507	p110α	TRUE	FALSE	Y	S	17.9	TRUE	TRUE	TRUE	BH	C2-Helical
236	p85α	633	p85α	FALSE	TRUE	Y	K	20.8	FALSE	FALSE	FALSE	BH	cSH2
236	p110α	240	p110α	FALSE	TRUE	S	K	19.7	TRUE	TRUE	TRUE	RBD	RBD
236	p110α	264	p110α	TRUE	TRUE	S	K	19.7	FALSE	FALSE	FALSE	RBD	RBD
239	p85α	255	p85α	TRUE	FALSE	T	S	15.7	FALSE	FALSE	FALSE	BH	BH
240	p110α	249	p110α	FALSE	TRUE	K	K	23.7	TRUE	TRUE	TRUE	RBD	RBD
240	p110α	264	p110α	TRUE	TRUE	K	K	23.7	TRUE	TRUE	TRUE	RBD	RBD
240	p110α	633	p85α	FALSE	TRUE	K	K	23.7	FALSE	FALSE	FALSE	RBD	cSH2
242	p85α	245	p85α	TRUE	FALSE	Y	K	20.8	TRUE	TRUE	TRUE	BH	BH
242	p85α	249	p85α	TRUE	FALSE	Y	K	20.8	TRUE	TRUE	TRUE	BH	BH
242	p85α	251	p85α	FALSE	TRUE	Y	S	17.9	TRUE	TRUE	TRUE	BH	BH
242	p85α	253	p85α	TRUE	FALSE	Y	T	17.9	TRUE	TRUE	TRUE	BH	BH
242	p85α	255	p85α	TRUE	FALSE	Y	S	17.9	FALSE	FALSE	FALSE	BH	BH
242	p85α	353	p110α	TRUE	TRUE	Y	K	20.8	FALSE	FALSE	FALSE	BH	C2
242	p85α	423	p85α	FALSE	TRUE	Y	K	20.8	FALSE	FALSE	FALSE	BH	nSH2
242	p85α	459	p85α	FALSE	TRUE	Y	K	20.8	TRUE	TRUE	FALSE	BH	iSH2
242	p85α	633	p85α	TRUE	TRUE	Y	K	20.8	FALSE	FALSE	FALSE	BH	cSH2
245	p85α	249	p85α	FALSE	TRUE	K	K	23.7	TRUE	TRUE	TRUE	BH	BH
245	p85α	251	p85α	TRUE	FALSE	K	S	19.7	TRUE	TRUE	TRUE	BH	BH
245	p85α	253	p85α	TRUE	FALSE	K	T	19.7	TRUE	TRUE	TRUE	BH	BH
245	p85α	254	p85α	TRUE	FALSE	K	S	19.7	TRUE	TRUE	TRUE	BH	BH
245	p85α	255	p85α	TRUE	FALSE	K	S	19.7	TRUE	TRUE	TRUE	BH	BH
245	p85α	353	p110α	TRUE	TRUE	K	K	23.7	FALSE	FALSE	FALSE	BH	C2
245	p85α	416	p85α	TRUE	FALSE	K	Y	20.8	FALSE	FALSE	FALSE	BH	nSH2
245	p85α	633	p85α	TRUE	TRUE	K	K	23.7	FALSE	FALSE	FALSE	BH	cSH2
245	p85α	651	p85α	TRUE	FALSE	K	S	19.7	FALSE	TRUE	FALSE	BH	cSH2
246	p110α	249	p110α	TRUE	TRUE	Y	K	20.8	TRUE	TRUE	TRUE	RBD	RBD
246	p110α	264	p110α	TRUE	TRUE	Y	K	20.8	TRUE	TRUE	TRUE	RBD	RBD
249	p85α	251	p85α	TRUE	TRUE	K	S	19.7	TRUE	TRUE	TRUE	BH	BH
249	p85α	255	p85α	FALSE	TRUE	K	S	19.7	TRUE	TRUE	TRUE	BH	BH
249	p85α	353	p110α	TRUE	FALSE	K	K	23.7	TRUE	TRUE	FALSE	BH	C2
249	p85α	633	p85α	TRUE	TRUE	K	K	23.7	TRUE	FALSE	TRUE	BH	cSH2
249	p110α	250	p110α	TRUE	TRUE	K	Y	20.8	TRUE	TRUE	TRUE	RBD	RBD
249	p110α	260	p110α	FALSE	TRUE	K	Y	20.8	TRUE	TRUE	TRUE	RBD	RBD
249	p110α	753	p110α	FALSE	TRUE	K	S	19.7	FALSE	FALSE	FALSE	RBD	Helical-Kinase
251	p85α	256	p85α	FALSE	TRUE	S	K	19.7	TRUE	TRUE	TRUE	BH	BH
253	p85α	254	p85α	TRUE	TRUE	T	S	15.7	TRUE	TRUE	TRUE	BH	BH
253	p85α	255	p85α	TRUE	FALSE	T	S	15.7	TRUE	TRUE	TRUE	BH	BH
253	p85α	551	p85α	FALSE	TRUE	T	K	19.7	FALSE	FALSE	FALSE	BH	iSH2
253	p85α	651	p85α	FALSE	TRUE	T	S	15.7	FALSE	TRUE	TRUE	BH	cSH2
254	p85α	255	p85α	TRUE	TRUE	S	S	15.7	TRUE	TRUE	TRUE	BH	BH
254	p85α	389	p85α	TRUE	TRUE	S	K	19.7	FALSE	FALSE	FALSE	BH	nSH2
254	p85α	438	p85α	TRUE	FALSE	S	K	19.7	TRUE	TRUE	TRUE	BH	iSH2
254	p85α	447	p85α	FALSE	TRUE	S	K	19.7	TRUE	TRUE	TRUE	BH	iSH2
254	p85α	448	p85α	FALSE	TRUE	S	K	19.7	TRUE	TRUE	TRUE	BH	iSH2
254	p85α	550	p85α	FALSE	TRUE	S	K	19.7	FALSE	FALSE	FALSE	BH	iSH2
254	p85α	551	p85α	FALSE	TRUE	S	K	19.7	FALSE	FALSE	FALSE	BH	iSH2
254	p85α	587	p85α	FALSE	TRUE	S	K	19.7	FALSE	FALSE	FALSE	BH	iSH2
254	p85α	633	p85α	FALSE	TRUE	S	K	19.7	FALSE	FALSE	TRUE	BH	cSH2
254	p85α	677	p85α	FALSE	TRUE	S	T	15.7	FALSE	FALSE	FALSE	BH	cSH2
255	p85α	256	p85α	TRUE	TRUE	S	K	19.7	TRUE	TRUE	TRUE	BH	BH
255	p85α	361	p85α	FALSE	TRUE	S	S	15.7	FALSE	FALSE	FALSE	BH	nSH2
255	p85α	389	p85α	TRUE	TRUE	S	K	19.7	FALSE	FALSE	FALSE	BH	nSH2
255	p85α	416	p110α	TRUE	FALSE	S	K	19.7	TRUE	TRUE	FALSE	BH	C2
255	p85α	423	p85α	FALSE	TRUE	S	K	19.7	FALSE	FALSE	FALSE	BH	nSH2
255	p85α	448	p85α	FALSE	TRUE	S	K	19.7	TRUE	TRUE	TRUE	BH	iSH2
255	p85α	459	p85α	FALSE	TRUE	S	K	19.7	TRUE	TRUE	TRUE	BH	iSH2
255	p85α	550	p85α	FALSE	TRUE	S	K	19.7	FALSE	FALSE	FALSE	BH	iSH2
255	p85α	585	p85α	FALSE	TRUE	S	T	15.7	FALSE	FALSE	FALSE	BH	iSH2
255	p85α	587	p85α	FALSE	TRUE	S	K	19.7	FALSE	TRUE	FALSE	BH	iSH2
255	p85α	633	p85α	TRUE	TRUE	S	K	19.7	FALSE	FALSE	TRUE	BH	cSH2
255	p85α	652	p85α	TRUE	FALSE	S	S	15.7	TRUE	TRUE	TRUE	BH	cSH2
255	p85α	674	p85α	TRUE	TRUE	S	K	19.7	FALSE	FALSE	FALSE	BH	cSH2
256	p85α	353	p110α	TRUE	TRUE	K	K	23.7	TRUE	TRUE	FALSE	BH	C2
256	p85α	361	p85α	TRUE	TRUE	K	S	19.7	FALSE	FALSE	FALSE	BH	nSH2
256	p85α	362	p85α	FALSE	TRUE	K	T	19.7	FALSE	FALSE	FALSE	BH	nSH2
256	p85α	389	p85α	TRUE	TRUE	K	K	23.7	FALSE	FALSE	FALSE	BH	nSH2
256	p85α	416	p110α	TRUE	FALSE	K	K	23.7	TRUE	TRUE	FALSE	BH	C2
256	p85α	438	p85α	TRUE	TRUE	K	K	23.7	TRUE	TRUE	TRUE	BH	iSH2
256	p85α	448	p85α	FALSE	TRUE	K	K	23.7	TRUE	TRUE	TRUE	BH	iSH2
256	p85α	454	p85α	FALSE	TRUE	K	T	19.7	TRUE	TRUE	TRUE	BH	iSH2
256	p85α	585	p85α	FALSE	TRUE	K	T	19.7	FALSE	TRUE	FALSE	BH	iSH2
256	p85α	633	p85α	TRUE	TRUE	K	K	23.7	FALSE	FALSE	TRUE	BH	cSH2
256	p85α	973	p110α	FALSE	TRUE	K	K	23.7	FALSE	FALSE	FALSE	BH	Kinase
260	p110α	264	p110α	TRUE	TRUE	Y	K	20.8	TRUE	TRUE	TRUE	RBD	RBD
260	p110α	268	p110α	FALSE	TRUE	Y	S	17.9	TRUE	TRUE	TRUE	RBD	RBD
264	p110α	265	p110α	TRUE	TRUE	K	Y	20.8	TRUE	TRUE	TRUE	RBD	RBD
264	p110α	292	p110α	TRUE	TRUE	K	S	19.7	FALSE	FALSE	FALSE	RBD	RBD-C2
264	p110α	295	p110α	TRUE	TRUE	K	S	19.7	FALSE	FALSE	FALSE	RBD	RBD-C2
264	p110α	633	p85α	TRUE	TRUE	K	K	23.7	FALSE	FALSE	FALSE	RBD	cSH2
265	p85α	1063	p110α	TRUE	FALSE	S	K	19.7	TRUE	TRUE	TRUE	BH	Kinase
268	p110α	270	p110α	FALSE	TRUE	S	Y	17.4	TRUE	TRUE	TRUE	RBD	RBD
270	p110α	271	p110α	TRUE	TRUE	Y	K	20.8	TRUE	TRUE	TRUE	RBD	RBD
270	p110α	275	p110α	FALSE	TRUE	Y	S	17.9	TRUE	TRUE	TRUE	RBD	RBD
271	p110α	272	p110α	TRUE	TRUE	K	Y	20.8	TRUE	TRUE	TRUE	RBD	RBD
271	p110α	627	p110α	FALSE	TRUE	K	K	23.7	TRUE	TRUE	TRUE	RBD	Helical
275	p110α	382	p85α	TRUE	FALSE	S	K	19.7	FALSE	FALSE	FALSE	RBD	nSH2
275	p110α	519	p85α	FALSE	TRUE	S	K	19.7	FALSE	FALSE	FALSE	RBD	iSH2
275	p110α	700	p110α	TRUE	TRUE	S	K	19.7	FALSE	FALSE	FALSE	RBD	Helical-Kinase
288	p85α	633	p85α	FALSE	TRUE	K	K	23.7	FALSE	FALSE	FALSE	BH	cSH2
290	p110α	292	p110α	TRUE	TRUE	K	S	19.7	TRUE	TRUE	TRUE	RBD	RBD-C2
310	p85α	313	p85α	FALSE	TRUE	K	K	23.7	TRUE	TRUE	TRUE	BH-nSH2	BH-nSH2
310	p85α	316	p85α	TRUE	FALSE	K	T	19.7	TRUE	TRUE	TRUE	BH-nSH2	BH-nSH2
313	p85α	315	p85α	FALSE	TRUE	K	T	19.7	TRUE	TRUE	TRUE	BH-nSH2	BH-nSH2
322	p110α	323	p110α	FALSE	TRUE	T	S	15.7	TRUE	TRUE	TRUE	RBD-C2	RBD-C2
322	p110α	567	p85α	FALSE	TRUE	T	K	19.7	TRUE	TRUE	TRUE	RBD-C2	iSH2
322	p110α	633	p85α	FALSE	TRUE	T	K	19.7	TRUE	TRUE	TRUE	RBD-C2	cSH2
323	p110α	324	p110α	TRUE	TRUE	S	T	15.7	TRUE	TRUE	TRUE	RBD-C2	RBD-C2
323	p110α	326	p110α	FALSE	TRUE	S	S	15.7	TRUE	TRUE	TRUE	RBD-C2	RBD-C2
324	p110α	325	p110α	TRUE	TRUE	T	K	19.7	TRUE	TRUE	TRUE	RBD-C2	RBD-C2
324	p110α	326	p110α	TRUE	TRUE	T	S	15.7	TRUE	TRUE	TRUE	RBD-C2	RBD-C2
325	p110α	326	p110α	FALSE	TRUE	K	S	19.7	TRUE	TRUE	TRUE	RBD-C2	RBD-C2
325	p110α	633	p85α	FALSE	TRUE	K	K	23.7	FALSE	FALSE	FALSE	RBD-C2	cSH2
346	p85α	350	p85α	FALSE	TRUE	K	T	19.7	TRUE	TRUE	TRUE	nSH2	nSH2
346	p85α	438	p85α	FALSE	TRUE	K	K	23.7	TRUE	TRUE	TRUE	nSH2	iSH2
346	p85α	587	p85α	TRUE	TRUE	K	K	23.7	TRUE	TRUE	TRUE	nSH2	iSH2
346	p85α	633	p85α	FALSE	TRUE	K	K	23.7	FALSE	FALSE	FALSE	nSH2	cSH2
346	p85α	944	p110α	FALSE	TRUE	K	K	23.7	TRUE	TRUE	TRUE	nSH2	Kinase
350	p85α	587	p85α	FALSE	TRUE	T	K	19.7	FALSE	FALSE	FALSE	nSH2	iSH2
353	p110α	361	p85α	FALSE	TRUE	K	S	19.7	FALSE	FALSE	FALSE	C2	nSH2
353	p110α	362	p85α	FALSE	TRUE	K	T	19.7	FALSE	FALSE	FALSE	C2	nSH2
353	p110α	379	p85α	TRUE	FALSE	K	K	23.7	FALSE	FALSE	FALSE	C2	nSH2
353	p110α	379	p110α	TRUE	FALSE	K	S	19.7	TRUE	TRUE	TRUE	C2	C2
353	p110α	410	p110α	TRUE	TRUE	K	K	23.7	TRUE	TRUE	TRUE	C2	C2
353	p110α	413	p110α	TRUE	TRUE	K	K	23.7	TRUE	TRUE	TRUE	C2	C2
353	p110α	416	p110α	TRUE	TRUE	K	K	23.7	TRUE	TRUE	TRUE	C2	C2
353	p110α	419	p85α	FALSE	TRUE	K	K	23.7	FALSE	FALSE	FALSE	C2	nSH2
353	p110α	423	p85α	FALSE	TRUE	K	K	23.7	FALSE	FALSE	FALSE	C2	nSH2
353	p110α	459	p85α	FALSE	TRUE	K	K	23.7	TRUE	TRUE	TRUE	C2	iSH2
353	p110α	505	p85α	FALSE	TRUE	K	S	19.7	FALSE	FALSE	FALSE	C2	iSH2
353	p110α	519	p85α	TRUE	TRUE	K	K	23.7	FALSE	FALSE	FALSE	C2	iSH2
353	p110α	530	p85α	TRUE	TRUE	K	K	23.7	FALSE	FALSE	FALSE	C2	iSH2
353	p110α	550	p85α	TRUE	TRUE	K	K	23.7	FALSE	FALSE	FALSE	C2	iSH2
353	p110α	551	p85α	FALSE	TRUE	K	K	23.7	FALSE	FALSE	FALSE	C2	iSH2
353	p110α	565	p85α	FALSE	TRUE	K	S	19.7	TRUE	TRUE	TRUE	C2	iSH2
353	p110α	633	p85α	TRUE	TRUE	K	K	23.7	FALSE	FALSE	FALSE	C2	cSH2
353	p110α	652	p85α	FALSE	TRUE	K	S	19.7	TRUE	TRUE	TRUE	C2	cSH2
353	p110α	656	p110α	TRUE	FALSE	K	K	23.7	FALSE	FALSE	FALSE	C2	Helical
353	p110α	700	p110α	FALSE	TRUE	K	K	23.7	FALSE	FALSE	FALSE	C2	Helical-Kinase
353	p110α	727	p110α	TRUE	FALSE	K	T	19.7	FALSE	FALSE	FALSE	C2	Helical-Kinase
353	p110α	729	p110α	TRUE	FALSE	K	K	23.7	FALSE	FALSE	FALSE	C2	Helical-Kinase
353	p110α	973	p110α	TRUE	TRUE	K	K	23.7	FALSE	FALSE	FALSE	C2	Kinase
361	p85α	362	p85α	TRUE	TRUE	S	T	15.7	TRUE	TRUE	TRUE	nSH2	nSH2
361	p85α	382	p85α	FALSE	TRUE	S	K	19.7	TRUE	TRUE	TRUE	nSH2	nSH2
361	p85α	585	p85α	FALSE	TRUE	S	T	15.7	FALSE	FALSE	FALSE	nSH2	iSH2
361	p85α	587	p85α	TRUE	TRUE	S	K	19.7	FALSE	FALSE	FALSE	nSH2	iSH2
361	p85α	674	p85α	FALSE	TRUE	S	K	19.7	FALSE	FALSE	FALSE	nSH2	cSH2
361	p85α	1024	p110α	FALSE	TRUE	S	K	19.7	TRUE	TRUE	TRUE	nSH2	Kinase
361	p85α	1025	p110α	FALSE	TRUE	S	T	15.7	TRUE	TRUE	TRUE	nSH2	Kinase
361	p85α	1030	p110α	FALSE	TRUE	S	K	19.7	TRUE	TRUE	TRUE	nSH2	Kinase
361	p85α	1031	p110α	FALSE	TRUE	S	T	15.7	TRUE	TRUE	TRUE	nSH2	Kinase
361	p85α	1041	p110α	TRUE	TRUE	S	K	19.7	TRUE	TRUE	FALSE	nSH2	Kinase
361	p85α	1063	p110α	TRUE	TRUE	S	K	19.7	TRUE	TRUE	TRUE	nSH2	Kinase
362	p85α	363	p85α	TRUE	TRUE	T	K	19.7	TRUE	TRUE	TRUE	nSH2	nSH2
362	p85α	369	p85α	TRUE	FALSE	T	T	15.7	TRUE	TRUE	TRUE	nSH2	nSH2
362	p85α	382	p85α	TRUE	TRUE	T	K	19.7	TRUE	TRUE	TRUE	nSH2	nSH2
362	p85α	389	p85α	FALSE	TRUE	T	K	19.7	TRUE	TRUE	TRUE	nSH2	nSH2
362	p85α	448	p85α	TRUE	FALSE	T	K	19.7	FALSE	FALSE	FALSE	nSH2	iSH2
362	p85α	459	p85α	FALSE	TRUE	T	K	19.7	FALSE	FALSE	FALSE	nSH2	iSH2
362	p85α	532	p110α	FALSE	TRUE	T	K	19.7	TRUE	TRUE	TRUE	nSH2	Helical
362	p85α	567	p85α	FALSE	TRUE	T	K	19.7	FALSE	FALSE	FALSE	nSH2	iSH2
362	p85α	587	p85α	FALSE	TRUE	T	K	19.7	FALSE	FALSE	FALSE	nSH2	iSH2
362	p85α	633	p85α	TRUE	TRUE	T	K	19.7	FALSE	FALSE	FALSE	nSH2	cSH2
362	p85α	1024	p110α	TRUE	TRUE	T	K	19.7	TRUE	TRUE	TRUE	nSH2	Kinase
362	p85α	1030	p110α	TRUE	TRUE	T	K	19.7	TRUE	TRUE	TRUE	nSH2	Kinase
362	p85α	1041	p110α	TRUE	TRUE	T	K	19.7	TRUE	TRUE	TRUE	nSH2	Kinase
362	p85α	1063	p110α	TRUE	TRUE	T	K	19.7	TRUE	TRUE	TRUE	nSH2	Kinase
363	p85α	382	p85α	TRUE	TRUE	K	K	23.7	TRUE	TRUE	TRUE	nSH2	nSH2
363	p85α	459	p85α	FALSE	TRUE	K	K	23.7	FALSE	FALSE	FALSE	nSH2	iSH2
363	p85α	532	p110α	TRUE	FALSE	K	K	23.7	TRUE	TRUE	TRUE	nSH2	Helical
363	p85α	587	p85α	FALSE	TRUE	K	K	23.7	TRUE	TRUE	TRUE	nSH2	iSH2
363	p85α	633	p85α	TRUE	TRUE	K	K	23.7	FALSE	FALSE	FALSE	nSH2	cSH2
363	p85α	1025	p110α	FALSE	TRUE	K	T	19.7	TRUE	TRUE	TRUE	nSH2	Kinase
363	p85α	1030	p110α	TRUE	FALSE	K	K	23.7	TRUE	TRUE	TRUE	nSH2	Kinase
363	p85α	1063	p110α	FALSE	TRUE	K	K	23.7	TRUE	TRUE	TRUE	nSH2	Kinase
368	p85α	369	p85α	TRUE	FALSE	Y	T	17.9	TRUE	TRUE	TRUE	nSH2	nSH2
379	p85α	382	p85α	TRUE	TRUE	K	K	23.7	TRUE	TRUE	TRUE	nSH2	nSH2
379	p85α	419	p85α	TRUE	TRUE	K	K	23.7	TRUE	TRUE	TRUE	nSH2	nSH2
379	p85α	573	p110α	FALSE	TRUE	K	K	23.7	TRUE	TRUE	TRUE	nSH2	Helical
379	p85α	633	p85α	TRUE	FALSE	K	K	23.7	FALSE	FALSE	FALSE	nSH2	cSH2
382	p85α	389	p85α	TRUE	TRUE	K	K	23.7	TRUE	TRUE	TRUE	nSH2	nSH2
382	p85α	393	p85α	TRUE	TRUE	K	S	19.7	TRUE	TRUE	TRUE	nSH2	nSH2
382	p85α	397	p85α	TRUE	FALSE	K	T	19.7	TRUE	TRUE	TRUE	nSH2	nSH2
382	p85α	399	p85α	TRUE	FALSE	K	S	19.7	TRUE	TRUE	TRUE	nSH2	nSH2
382	p85α	412	p85α	TRUE	FALSE	K	S	19.7	TRUE	TRUE	TRUE	nSH2	nSH2
382	p85α	416	p85α	TRUE	FALSE	K	Y	20.8	TRUE	TRUE	TRUE	nSH2	nSH2
382	p85α	419	p85α	TRUE	FALSE	K	K	23.7	TRUE	TRUE	TRUE	nSH2	nSH2
382	p85α	423	p85α	TRUE	FALSE	K	K	23.7	TRUE	TRUE	TRUE	nSH2	nSH2
382	p85α	507	p110α	TRUE	TRUE	K	S	19.7	TRUE	TRUE	TRUE	nSH2	C2-Helical
382	p85α	509	p110α	TRUE	TRUE	K	S	19.7	TRUE	TRUE	TRUE	nSH2	C2-Helical
382	p85α	514	p110α	TRUE	TRUE	K	S	19.7	TRUE	TRUE	TRUE	nSH2	C2-Helical
382	p85α	528	p110α	FALSE	TRUE	K	K	23.7	TRUE	TRUE	TRUE	nSH2	Helical
382	p85α	541	p110α	TRUE	FALSE	K	S	19.7	TRUE	TRUE	TRUE	nSH2	Helical
382	p85α	544	p110α	TRUE	FALSE	K	T	19.7	TRUE	TRUE	TRUE	nSH2	Helical
382	p85α	567	p85α	TRUE	FALSE	K	K	23.7	FALSE	FALSE	FALSE	nSH2	iSH2
382	p85α	573	p110α	FALSE	TRUE	K	K	23.7	TRUE	TRUE	TRUE	nSH2	Helical
382	p85α	623	p85α	TRUE	FALSE	K	T	19.7	FALSE	FALSE	FALSE	nSH2	iSH2
382	p85α	633	p85α	TRUE	TRUE	K	K	23.7	FALSE	FALSE	FALSE	nSH2	cSH2
382	p85α	651	p85α	FALSE	TRUE	K	S	19.7	FALSE	FALSE	FALSE	nSH2	cSH2
382	p85α	652	p85α	FALSE	TRUE	K	S	19.7	TRUE	TRUE	TRUE	nSH2	cSH2
382	p85α	656	p110α	TRUE	FALSE	K	K	23.7	FALSE	FALSE	FALSE	nSH2	Helical
382	p85α	675	p85α	TRUE	FALSE	K	T	19.7	FALSE	FALSE	FALSE	nSH2	cSH2
382	p85α	690	p110α	TRUE	FALSE	K	S	19.7	FALSE	FALSE	FALSE	nSH2	Helical
382	p85α	700	p110α	TRUE	FALSE	K	K	23.7	FALSE	FALSE	FALSE	nSH2	Helical-Kinase
382	p85α	900	p110α	TRUE	FALSE	K	S	19.7	FALSE	FALSE	FALSE	nSH2	Kinase
382	p85α	972	p110α	TRUE	FALSE	K	T	19.7	FALSE	FALSE	FALSE	nSH2	Kinase
382	p85α	1030	p110α	TRUE	FALSE	K	K	23.7	TRUE	TRUE	TRUE	nSH2	Kinase
382	p85α	1031	p110α	FALSE	TRUE	K	T	19.7	TRUE	TRUE	TRUE	nSH2	Kinase
382	p85α	1063	p110α	TRUE	FALSE	K	K	23.7	TRUE	TRUE	TRUE	nSH2	Kinase
389	p85α	390	p85α	TRUE	TRUE	K	Y	20.8	TRUE	TRUE	TRUE	nSH2	nSH2
389	p85α	507	p110α	FALSE	TRUE	K	S	19.7	TRUE	TRUE	TRUE	nSH2	C2-Helical
389	p85α	508	p110α	TRUE	FALSE	K	Y	20.8	TRUE	TRUE	TRUE	nSH2	C2-Helical
389	p85α	551	p85α	FALSE	TRUE	K	K	23.7	FALSE	FALSE	FALSE	nSH2	iSH2
389	p85α	633	p85α	TRUE	TRUE	K	K	23.7	FALSE	FALSE	FALSE	nSH2	cSH2
389	p85α	652	p85α	TRUE	TRUE	K	S	19.7	TRUE	TRUE	TRUE	nSH2	cSH2
389	p85α	675	p85α	FALSE	TRUE	K	T	19.7	FALSE	FALSE	FALSE	nSH2	cSH2
390	p85α	393	p85α	TRUE	FALSE	Y	S	17.9	TRUE	TRUE	TRUE	nSH2	nSH2
390	p85α	633	p85α	TRUE	TRUE	Y	K	20.8	FALSE	FALSE	FALSE	nSH2	cSH2
390	p85α	884	p110α	TRUE	FALSE	Y	K	20.8	FALSE	FALSE	FALSE	nSH2	Kinase
390	p85α	886	p110α	TRUE	FALSE	Y	K	20.8	FALSE	FALSE	FALSE	nSH2	Kinase
389	p110α	1024	p110α	FALSE	TRUE	Y	K	20.8	FALSE	FALSE	FALSE	C2	Kinase
389	p110α	1025	p110α	FALSE	TRUE	Y	T	17.9	FALSE	FALSE	FALSE	C2	Kinase
389	p110α	1030	p110α	FALSE	TRUE	Y	K	20.8	FALSE	FALSE	FALSE	C2	Kinase
393	p85α	399	p85α	TRUE	FALSE	S	S	15.7	TRUE	TRUE	TRUE	nSH2	nSH2
393	p85α	412	p85α	TRUE	FALSE	S	S	15.7	TRUE	TRUE	TRUE	nSH2	nSH2
393	p85α	419	p85α	TRUE	TRUE	S	K	19.7	TRUE	TRUE	TRUE	nSH2	nSH2
393	p85α	423	p85α	TRUE	FALSE	S	K	19.7	TRUE	TRUE	TRUE	nSH2	nSH2
393	p85α	633	p85α	TRUE	TRUE	S	K	19.7	FALSE	FALSE	FALSE	nSH2	cSH2
393	p85α	675	p85α	TRUE	FALSE	S	T	15.7	FALSE	FALSE	FALSE	nSH2	cSH2
392	p110α	1024	p110α	FALSE	TRUE	Y	K	20.8	FALSE	FALSE	FALSE	C2	Kinase
397	p85α	399	p85α	TRUE	TRUE	T	S	15.7	TRUE	TRUE	TRUE	nSH2	nSH2
397	p85α	633	p85α	TRUE	TRUE	T	K	19.7	FALSE	FALSE	FALSE	nSH2	cSH2
399	p85α	400	p85α	FALSE	TRUE	S	S	15.7	TRUE	TRUE	TRUE	nSH2	nSH2
399	p85α	633	p85α	TRUE	TRUE	S	K	19.7	FALSE	FALSE	FALSE	nSH2	cSH2
400	p85α	633	p85α	TRUE	TRUE	S	K	19.7	FALSE	FALSE	FALSE	nSH2	cSH2
405	p110α	519	p85α	TRUE	FALSE	S	K	19.7	FALSE	FALSE	FALSE	C2	iSH2
408	p85α	412	p85α	TRUE	FALSE	Y	S	17.9	TRUE	TRUE	TRUE	nSH2	nSH2
408	p110α	416	p110α	TRUE	FALSE	S	K	19.7	TRUE	TRUE	TRUE	C2	C2
408	p110α	459	p85α	TRUE	TRUE	S	K	19.7	TRUE	TRUE	FALSE	C2	iSH2
410	p110α	459	p85α	TRUE	TRUE	K	K	23.7	TRUE	TRUE	TRUE	C2	iSH2
410	p110α	567	p85α	FALSE	TRUE	K	K	23.7	TRUE	TRUE	TRUE	C2	iSH2
410	p110α	633	p85α	FALSE	TRUE	K	K	23.7	FALSE	FALSE	FALSE	C2	cSH2
412	p85α	416	p85α	TRUE	FALSE	S	Y	17.4	TRUE	TRUE	TRUE	nSH2	nSH2
412	p85α	423	p85α	TRUE	TRUE	S	K	19.7	TRUE	TRUE	TRUE	nSH2	nSH2
412	p85α	507	p110α	TRUE	FALSE	S	S	15.7	TRUE	TRUE	TRUE	nSH2	C2-Helical
412	p85α	509	p110α	TRUE	FALSE	S	S	15.7	TRUE	TRUE	TRUE	nSH2	C2-Helical
412	p85α	514	p110α	TRUE	FALSE	S	S	15.7	TRUE	TRUE	TRUE	nSH2	C2-Helical
412	p85α	633	p85α	TRUE	TRUE	S	K	19.7	FALSE	FALSE	FALSE	nSH2	cSH2
413	p110α	416	p110α	TRUE	TRUE	K	K	23.7	TRUE	TRUE	TRUE	C2	C2
413	p110α	448	p85α	TRUE	FALSE	K	K	23.7	TRUE	TRUE	TRUE	C2	iSH2
413	p110α	459	p85α	TRUE	FALSE	K	K	23.7	TRUE	TRUE	TRUE	C2	iSH2
416	p85α	419	p85α	TRUE	TRUE	Y	K	20.8	TRUE	TRUE	TRUE	nSH2	nSH2
416	p85α	423	p85α	TRUE	FALSE	Y	K	20.8	TRUE	TRUE	TRUE	nSH2	nSH2
416	p85α	507	p110α	TRUE	TRUE	Y	S	17.9	TRUE	TRUE	TRUE	nSH2	C2-Helical
416	p85α	509	p110α	FALSE	TRUE	Y	S	17.9	TRUE	TRUE	TRUE	nSH2	C2-Helical
416	p110α	438	p85α	TRUE	TRUE	K	K	23.7	TRUE	TRUE	TRUE	C2	iSH2
416	p110α	448	p85α	TRUE	TRUE	K	K	23.7	TRUE	TRUE	TRUE	C2	iSH2
416	p110α	454	p85α	TRUE	FALSE	K	T	19.7	FALSE	FALSE	FALSE	C2	iSH2
416	p110α	459	p85α	TRUE	TRUE	K	K	23.7	TRUE	TRUE	TRUE	C2	iSH2
416	p110α	633	p85α	TRUE	TRUE	K	K	23.7	FALSE	FALSE	FALSE	C2	cSH2
419	p85α	423	p85α	TRUE	TRUE	K	K	23.7	TRUE	TRUE	TRUE	nSH2	nSH2
419	p85α	507	p110α	TRUE	TRUE	K	S	19.7	TRUE	TRUE	TRUE	nSH2	C2-Helical
419	p85α	508	p110α	FALSE	TRUE	K	Y	20.8	TRUE	TRUE	TRUE	nSH2	C2-Helical
419	p85α	509	p110α	TRUE	TRUE	K	S	19.7	TRUE	TRUE	TRUE	nSH2	C2-Helical
419	p85α	514	p110α	TRUE	TRUE	K	S	19.7	TRUE	TRUE	TRUE	nSH2	C2-Helical
419	p85α	573	p110α	FALSE	TRUE	K	K	23.7	TRUE	TRUE	TRUE	nSH2	Helical
419	p85α	633	p85α	TRUE	TRUE	K	K	23.7	FALSE	FALSE	FALSE	nSH2	cSH2
419	p85α	900	p110α	FALSE	TRUE	K	S	19.7	FALSE	FALSE	FALSE	nSH2	Kinase
423	p85α	426	p85α	TRUE	FALSE	K	Y	20.8	TRUE	TRUE	TRUE	nSH2	nSH2
423	p85α	429	p85α	TRUE	FALSE	K	S	19.7	TRUE	TRUE	TRUE	nSH2	iSH2
423	p85α	507	p110α	TRUE	FALSE	K	S	19.7	TRUE	TRUE	TRUE	nSH2	C2-Helical
423	p85α	508	p110α	TRUE	FALSE	K	Y	20.8	TRUE	TRUE	TRUE	nSH2	C2-Helical
423	p85α	509	p110α	TRUE	FALSE	K	S	19.7	TRUE	TRUE	TRUE	nSH2	C2-Helical
423	p85α	551	p85α	FALSE	TRUE	K	K	23.7	FALSE	FALSE	FALSE	nSH2	iSH2
423	p85α	567	p85α	FALSE	TRUE	K	K	23.7	FALSE	FALSE	FALSE	nSH2	iSH2
423	p85α	573	p110α	TRUE	FALSE	K	K	23.7	TRUE	TRUE	TRUE	nSH2	Helical
423	p85α	633	p85α	TRUE	TRUE	K	K	23.7	FALSE	FALSE	FALSE	nSH2	cSH2
426	p85α	429	p85α	FALSE	TRUE	Y	S	17.9	TRUE	TRUE	TRUE	nSH2	iSH2
429	p85α	431	p85α	TRUE	FALSE	S	Y	17.4	TRUE	TRUE	TRUE	iSH2	iSH2
429	p85α	585	p85α	FALSE	TRUE	S	T	15.7	FALSE	FALSE	FALSE	iSH2	iSH2
429	p85α	587	p85α	TRUE	TRUE	S	K	19.7	TRUE	TRUE	TRUE	iSH2	iSH2
430	p85α	585	p85α	FALSE	TRUE	K	T	19.7	TRUE	TRUE	TRUE	iSH2	iSH2
430	p85α	587	p85α	FALSE	TRUE	K	K	23.7	TRUE	TRUE	TRUE	iSH2	iSH2
431	p85α	438	p85α	TRUE	FALSE	Y	K	20.8	TRUE	TRUE	TRUE	iSH2	iSH2
438	p85α	447	p85α	TRUE	TRUE	K	K	23.7	TRUE	TRUE	TRUE	iSH2	iSH2
438	p85α	448	p85α	TRUE	TRUE	K	K	23.7	TRUE	TRUE	TRUE	iSH2	iSH2
438	p85α	452	p85α	TRUE	FALSE	K	Y	20.8	TRUE	TRUE	TRUE	iSH2	iSH2
438	p85α	454	p85α	FALSE	TRUE	K	T	19.7	TRUE	TRUE	TRUE	iSH2	iSH2
438	p85α	459	p85α	TRUE	FALSE	K	K	23.7	TRUE	TRUE	TRUE	iSH2	iSH2
438	p85α	482	p85α	FALSE	TRUE	K	T	19.7	TRUE	TRUE	TRUE	iSH2	iSH2
438	p85α	585	p85α	TRUE	TRUE	K	T	19.7	TRUE	TRUE	TRUE	iSH2	iSH2
438	p85α	587	p85α	TRUE	TRUE	K	K	23.7	TRUE	TRUE	TRUE	iSH2	iSH2
438	p85α	593	p85α	TRUE	FALSE	K	K	23.7	TRUE	TRUE	TRUE	iSH2	iSH2
438	p85α	633	p85α	TRUE	TRUE	K	K	23.7	TRUE	TRUE	TRUE	iSH2	cSH2
438	p85α	674	p85α	FALSE	TRUE	K	K	23.7	TRUE	TRUE	TRUE	iSH2	cSH2
438	p85α	679	p85α	FALSE	TRUE	K	Y	20.8	TRUE	TRUE	TRUE	iSH2	cSH2
447	p85α	448	p85α	TRUE	TRUE	K	K	23.7	TRUE	TRUE	TRUE	iSH2	iSH2
447	p85α	452	p85α	FALSE	TRUE	K	Y	20.8	TRUE	TRUE	TRUE	iSH2	iSH2
447	p85α	454	p85α	FALSE	TRUE	K	T	19.7	TRUE	TRUE	TRUE	iSH2	iSH2
447	p85α	482	p85α	FALSE	TRUE	K	T	19.7	FALSE	FALSE	FALSE	iSH2	iSH2
447	p85α	593	p85α	TRUE	FALSE	K	K	23.7	TRUE	TRUE	TRUE	iSH2	iSH2
447	p85α	633	p85α	TRUE	TRUE	K	K	23.7	FALSE	FALSE	FALSE	iSH2	cSH2
447	p85α	674	p85α	TRUE	FALSE	K	K	23.7	TRUE	FALSE	FALSE	iSH2	cSH2
448	p85α	452	p85α	FALSE	TRUE	K	Y	20.8	TRUE	TRUE	TRUE	iSH2	iSH2
448	p85α	454	p85α	TRUE	FALSE	K	T	19.7	TRUE	TRUE	TRUE	iSH2	iSH2
448	p85α	585	p85α	TRUE	TRUE	K	T	19.7	TRUE	TRUE	TRUE	iSH2	iSH2
448	p85α	587	p85α	TRUE	TRUE	K	K	23.7	TRUE	TRUE	TRUE	iSH2	iSH2
448	p85α	593	p85α	TRUE	TRUE	K	K	23.7	TRUE	TRUE	TRUE	iSH2	iSH2
448	p85α	633	p85α	TRUE	TRUE	K	K	23.7	FALSE	FALSE	FALSE	iSH2	cSH2
448	p85α	674	p85α	TRUE	FALSE	K	K	23.7	TRUE	FALSE	TRUE	iSH2	cSH2
454	p85α	460	p85α	TRUE	TRUE	T	S	15.7	TRUE	TRUE	TRUE	iSH2	iSH2
454	p85α	633	p85α	TRUE	FALSE	T	K	19.7	TRUE	TRUE	TRUE	iSH2	cSH2
454	p85α	943	p110α	TRUE	FALSE	T	K	19.7	TRUE	TRUE	TRUE	iSH2	Kinase
454	p85α	944	p110α	TRUE	FALSE	T	K	19.7	TRUE	TRUE	TRUE	iSH2	Kinase
459	p85α	460	p85α	TRUE	TRUE	K	S	19.7	TRUE	TRUE	TRUE	iSH2	iSH2
459	p85α	519	p85α	FALSE	TRUE	K	K	23.7	FALSE	FALSE	FALSE	iSH2	iSH2
459	p85α	550	p85α	FALSE	TRUE	K	K	23.7	FALSE	FALSE	FALSE	iSH2	iSH2
459	p85α	565	p85α	TRUE	TRUE	K	S	19.7	TRUE	TRUE	TRUE	iSH2	iSH2
459	p85α	633	p85α	TRUE	TRUE	K	K	23.7	TRUE	TRUE	TRUE	iSH2	cSH2
459	p85α	651	p85α	FALSE	TRUE	K	S	19.7	TRUE	TRUE	TRUE	iSH2	cSH2
459	p85α	652	p85α	FALSE	TRUE	K	S	19.7	TRUE	TRUE	TRUE	iSH2	cSH2
459	p85α	653	p85α	FALSE	TRUE	K	K	23.7	TRUE	TRUE	TRUE	iSH2	cSH2
459	p85α	675	p85α	FALSE	TRUE	K	T	19.7	FALSE	TRUE	TRUE	iSH2	cSH2
460	p85α	463	p85α	FALSE	TRUE	S	Y	17.4	TRUE	TRUE	TRUE	iSH2	iSH2
460	p85α	633	p85α	TRUE	TRUE	S	K	19.7	TRUE	TRUE	TRUE	iSH2	cSH2
467	p85α	567	p85α	TRUE	TRUE	Y	K	20.8	TRUE	TRUE	TRUE	iSH2	iSH2
467	p85α	678	p110α	FALSE	TRUE	Y	K	20.8	TRUE	TRUE	TRUE	iSH2	Helical
471	p85α	678	p110α	FALSE	TRUE	T	K	19.7	TRUE	TRUE	TRUE	iSH2	Helical
473	p85α	678	p110α	FALSE	TRUE	T	K	19.7	TRUE	TRUE	TRUE	iSH2	Helical
480	p85α	519	p85α	TRUE	TRUE	K	K	23.7	FALSE	FALSE	FALSE	iSH2	iSH2
480	p85α	551	p85α	TRUE	TRUE	K	K	23.7	TRUE	TRUE	TRUE	iSH2	iSH2
480	p85α	633	p85α	FALSE	TRUE	K	K	23.7	FALSE	FALSE	FALSE	iSH2	cSH2
482	p85α	532	p85α	TRUE	FALSE	T	K	19.7	FALSE	FALSE	FALSE	iSH2	iSH2
490	p85α	492	p85α	FALSE	TRUE	T	K	19.7	TRUE	TRUE	TRUE	iSH2	iSH2
490	p85α	532	p85α	TRUE	FALSE	T	K	19.7	TRUE	TRUE	TRUE	iSH2	iSH2
490	p110α	499	p110α	TRUE	FALSE	S	S	15.7	TRUE	TRUE	TRUE	C2-Helical	C2-Helical
492	p85α	530	p85α	TRUE	FALSE	K	K	23.7	TRUE	TRUE	TRUE	iSH2	iSH2
492	p85α	633	p85α	FALSE	TRUE	K	K	23.7	FALSE	FALSE	FALSE	iSH2	cSH2
499	p110α	501	p110α	TRUE	TRUE	S	S	15.7	TRUE	TRUE	TRUE	C2-Helical	C2-Helical
500	p85α	505	p85α	TRUE	FALSE	T	S	15.7	TRUE	TRUE	TRUE	iSH2	iSH2
499	p110α	507	p110α	FALSE	TRUE	S	S	15.7	TRUE	TRUE	TRUE	C2-Helical	C2-Helical
499	p110α	509	p110α	FALSE	TRUE	S	S	15.7	TRUE	TRUE	TRUE	C2-Helical	C2-Helical
500	p85α	519	p85α	TRUE	TRUE	T	K	19.7	FALSE	FALSE	FALSE	iSH2	iSH2
500	p85α	530	p85α	TRUE	TRUE	T	K	19.7	TRUE	TRUE	TRUE	iSH2	iSH2
499	p110α	584	p110α	FALSE	TRUE	S	Y	17.4	TRUE	TRUE	TRUE	C2-Helical	Helical
501	p110α	507	p110α	FALSE	TRUE	S	S	15.7	TRUE	TRUE	TRUE	C2-Helical	C2-Helical
504	p85α	505	p85α	FALSE	TRUE	Y	S	17.9	TRUE	TRUE	TRUE	iSH2	iSH2
504	p85α	519	p85α	TRUE	TRUE	Y	K	20.8	TRUE	TRUE	TRUE	iSH2	iSH2
504	p85α	565	p85α	TRUE	FALSE	Y	S	17.9	FALSE	FALSE	FALSE	iSH2	iSH2
504	p85α	633	p85α	FALSE	TRUE	Y	K	20.8	FALSE	FALSE	FALSE	iSH2	cSH2
505	p85α	519	p85α	TRUE	TRUE	S	K	19.7	TRUE	TRUE	TRUE	iSH2	iSH2
505	p85α	633	p85α	TRUE	TRUE	S	K	19.7	FALSE	FALSE	FALSE	iSH2	cSH2
505	p85α	972	p110α	FALSE	TRUE	S	T	15.7	FALSE	FALSE	FALSE	iSH2	Kinase
506	p85α	972	p110α	FALSE	TRUE	K	T	19.7	FALSE	FALSE	FALSE	iSH2	Kinase
507	p110α	508	p110α	TRUE	TRUE	S	Y	17.4	TRUE	TRUE	TRUE	C2-Helical	C2-Helical
507	p110α	509	p110α	TRUE	TRUE	S	S	15.7	TRUE	TRUE	TRUE	C2-Helical	C2-Helical
508	p85α	511	p85α	TRUE	FALSE	Y	K	20.8	TRUE	TRUE	TRUE	iSH2	iSH2
507	p110α	514	p110α	TRUE	FALSE	S	S	15.7	TRUE	TRUE	TRUE	C2-Helical	C2-Helical
507	p110α	528	p110α	TRUE	TRUE	S	K	19.7	TRUE	TRUE	TRUE	C2-Helical	Helical
507	p110α	571	p110α	FALSE	TRUE	S	S	15.7	TRUE	TRUE	TRUE	C2-Helical	Helical
507	p110α	573	p110α	TRUE	TRUE	S	K	19.7	TRUE	TRUE	TRUE	C2-Helical	Helical
507	p110α	584	p110α	TRUE	TRUE	S	Y	17.4	TRUE	TRUE	TRUE	C2-Helical	Helical
507	p110α	621	p110α	TRUE	TRUE	S	K	19.7	TRUE	TRUE	TRUE	C2-Helical	Helical
507	p110α	633	p85α	FALSE	TRUE	S	K	19.7	TRUE	TRUE	TRUE	C2-Helical	cSH2
507	p110α	656	p110α	TRUE	FALSE	S	K	19.7	TRUE	TRUE	TRUE	C2-Helical	Helical
508	p110α	509	p110α	TRUE	TRUE	Y	S	17.9	TRUE	TRUE	TRUE	C2-Helical	C2-Helical
508	p110α	528	p110α	TRUE	TRUE	Y	K	20.8	TRUE	TRUE	TRUE	C2-Helical	Helical
509	p110α	514	p110α	TRUE	TRUE	S	S	15.7	TRUE	TRUE	TRUE	C2-Helical	C2-Helical
509	p110α	528	p110α	TRUE	TRUE	S	K	19.7	TRUE	TRUE	TRUE	C2-Helical	Helical
509	p110α	573	p110α	FALSE	TRUE	S	K	19.7	TRUE	TRUE	TRUE	C2-Helical	Helical
509	p110α	621	p110α	FALSE	TRUE	S	K	19.7	TRUE	TRUE	TRUE	C2-Helical	Helical
509	p110α	633	p85α	FALSE	TRUE	S	K	19.7	TRUE	TRUE	TRUE	C2-Helical	cSH2
511	p85α	513	p85α	TRUE	TRUE	K	K	23.7	TRUE	TRUE	TRUE	iSH2	iSH2
511	p85α	519	p85α	TRUE	TRUE	K	K	23.7	TRUE	TRUE	TRUE	iSH2	iSH2
511	p85α	633	p85α	TRUE	FALSE	K	K	23.7	FALSE	FALSE	FALSE	iSH2	cSH2
513	p85α	519	p85α	TRUE	FALSE	K	K	23.7	TRUE	TRUE	TRUE	iSH2	iSH2
514	p110α	528	p110α	TRUE	TRUE	S	K	19.7	FALSE	FALSE	FALSE	C2-Helical	Helical
514	p110α	532	p110α	FALSE	TRUE	S	K	19.7	FALSE	FALSE	FALSE	C2-Helical	Helical
514	p110α	573	p110α	FALSE	TRUE	S	K	19.7	TRUE	TRUE	TRUE	C2-Helical	Helical
519	p85α	528	p85α	TRUE	FALSE	K	Y	20.8	TRUE	TRUE	TRUE	iSH2	iSH2
519	p85α	530	p85α	TRUE	TRUE	K	K	23.7	TRUE	TRUE	TRUE	iSH2	iSH2
519	p85α	532	p85α	TRUE	FALSE	K	K	23.7	TRUE	TRUE	TRUE	iSH2	iSH2
519	p85α	536	p85α	TRUE	TRUE	K	S	19.7	FALSE	FALSE	FALSE	iSH2	iSH2
519	p85α	550	p85α	FALSE	TRUE	K	K	23.7	FALSE	FALSE	FALSE	iSH2	iSH2
519	p85α	551	p85α	TRUE	TRUE	K	K	23.7	FALSE	FALSE	FALSE	iSH2	iSH2
519	p85α	633	p85α	TRUE	TRUE	K	K	23.7	FALSE	FALSE	FALSE	iSH2	cSH2
519	p85α	674	p85α	FALSE	TRUE	K	K	23.7	FALSE	FALSE	FALSE	iSH2	cSH2
519	p85α	690	p110α	TRUE	TRUE	K	S	19.7	FALSE	FALSE	FALSE	iSH2	Helical
519	p85α	972	p110α	FALSE	TRUE	K	T	19.7	FALSE	FALSE	FALSE	iSH2	Kinase
519	p85α	973	p110α	FALSE	TRUE	K	K	23.7	FALSE	FALSE	FALSE	iSH2	Kinase
528	p85α	530	p85α	TRUE	TRUE	Y	K	20.8	TRUE	TRUE	TRUE	iSH2	iSH2
528	p85α	633	p85α	TRUE	FALSE	Y	K	20.8	FALSE	FALSE	FALSE	iSH2	cSH2
528	p110α	532	p110α	TRUE	TRUE	K	K	23.7	TRUE	TRUE	TRUE	Helical	Helical
528	p110α	535	p110α	TRUE	TRUE	K	S	19.7	TRUE	TRUE	TRUE	Helical	Helical
528	p110α	544	p110α	FALSE	TRUE	K	T	19.7	TRUE	TRUE	TRUE	Helical	Helical
528	p110α	594	p110α	TRUE	FALSE	K	K	23.7	TRUE	TRUE	TRUE	Helical	Helical
528	p110α	633	p85α	FALSE	TRUE	K	K	23.7	FALSE	FALSE	FALSE	Helical	cSH2
528	p110α	1063	p110α	TRUE	TRUE	K	K	23.7	TRUE	TRUE	TRUE	Helical	Kinase
530	p85α	633	p85α	TRUE	TRUE	K	K	23.7	FALSE	FALSE	FALSE	iSH2	cSH2
530	p85α	652	p85α	TRUE	FALSE	K	S	19.7	TRUE	TRUE	TRUE	iSH2	cSH2
532	p85α	533	p85α	TRUE	TRUE	K	S	19.7	TRUE	TRUE	TRUE	iSH2	iSH2
533	p85α	536	p85α	FALSE	TRUE	S	S	15.7	TRUE	TRUE	TRUE	iSH2	iSH2
532	p110α	541	p110α	TRUE	TRUE	K	S	19.7	TRUE	TRUE	TRUE	Helical	Helical
532	p110α	1061	p110α	TRUE	FALSE	K	T	19.7	TRUE	TRUE	TRUE	Helical	Kinase
532	p110α	1063	p110α	TRUE	TRUE	K	K	23.7	TRUE	TRUE	TRUE	Helical	Kinase
535	p110α	536	p110α	TRUE	TRUE	S	T	15.7	TRUE	TRUE	TRUE	Helical	Helical
535	p110α	541	p110α	FALSE	TRUE	S	S	15.7	TRUE	TRUE	TRUE	Helical	Helical
544	p110α	548	p110α	FALSE	TRUE	T	K	19.7	TRUE	TRUE	TRUE	Helical	Helical
544	p110α	573	p110α	FALSE	TRUE	T	K	19.7	TRUE	TRUE	TRUE	Helical	Helical
548	p110α	553	p110α	FALSE	TRUE	K	S	19.7	TRUE	TRUE	TRUE	Helical	Helical
548	p110α	573	p110α	FALSE	TRUE	K	K	23.7	TRUE	TRUE	TRUE	Helical	Helical
550	p85α	551	p85α	TRUE	TRUE	K	K	23.7	TRUE	TRUE	TRUE	iSH2	iSH2
550	p85α	633	p85α	TRUE	TRUE	K	K	23.7	FALSE	FALSE	FALSE	iSH2	cSH2
550	p85α	651	p85α	FALSE	TRUE	K	S	19.7	FALSE	FALSE	FALSE	iSH2	cSH2
551	p85α	633	p85α	TRUE	TRUE	K	K	23.7	FALSE	FALSE	TRUE	iSH2	cSH2
551	p85α	651	p85α	FALSE	TRUE	K	S	19.7	FALSE	FALSE	FALSE	iSH2	cSH2
551	p85α	652	p85α	FALSE	TRUE	K	S	19.7	TRUE	TRUE	TRUE	iSH2	cSH2
551	p85α	653	p85α	TRUE	FALSE	K	K	23.7	TRUE	TRUE	TRUE	iSH2	cSH2
551	p85α	674	p85α	FALSE	TRUE	K	K	23.7	FALSE	FALSE	FALSE	iSH2	cSH2
551	p85α	675	p85α	TRUE	FALSE	K	T	19.7	FALSE	FALSE	FALSE	iSH2	cSH2
551	p85α	678	p110α	FALSE	TRUE	K	K	23.7	TRUE	TRUE	TRUE	iSH2	Helical
551	p85α	973	p110α	FALSE	TRUE	K	K	23.7	FALSE	FALSE	FALSE	iSH2	Kinase
556	p85α	561	p85α	TRUE	TRUE	Y	K	20.8	TRUE	TRUE	TRUE	iSH2	iSH2
565	p85α	567	p85α	TRUE	TRUE	S	K	19.7	TRUE	TRUE	TRUE	iSH2	iSH2
565	p85α	944	p110α	FALSE	TRUE	S	K	19.7	FALSE	TRUE	FALSE	iSH2	Kinase
567	p85α	633	p85α	TRUE	TRUE	K	K	23.7	TRUE	TRUE	TRUE	iSH2	cSH2
567	p85α	675	p85α	FALSE	TRUE	K	T	19.7	FALSE	FALSE	TRUE	iSH2	cSH2
567	p85α	678	p110α	TRUE	TRUE	K	K	23.7	TRUE	TRUE	TRUE	iSH2	Helical
567	p85α	941	p110α	TRUE	TRUE	K	K	23.7	TRUE	TRUE	TRUE	iSH2	Kinase
567	p85α	943	p110α	FALSE	TRUE	K	K	23.7	TRUE	TRUE	TRUE	iSH2	Kinase
567	p85α	944	p110α	TRUE	TRUE	K	K	23.7	TRUE	TRUE	TRUE	iSH2	Kinase
567	p110α	571	p110α	FALSE	TRUE	K	S	19.7	TRUE	TRUE	TRUE	Helical	Helical
571	p110α	573	p110α	FALSE	TRUE	S	K	19.7	TRUE	TRUE	TRUE	Helical	Helical
580	p85α	585	p85α	FALSE	TRUE	Y	T	17.9	TRUE	TRUE	TRUE	iSH2	iSH2
585	p85α	587	p85α	TRUE	TRUE	T	K	19.7	TRUE	TRUE	TRUE	iSH2	iSH2
585	p85α	593	p85α	TRUE	TRUE	T	K	19.7	TRUE	TRUE	TRUE	iSH2	iSH2
585	p85α	633	p85α	TRUE	TRUE	T	K	19.7	FALSE	FALSE	FALSE	iSH2	cSH2
585	p85α	651	p85α	FALSE	TRUE	T	S	15.7	FALSE	FALSE	FALSE	iSH2	cSH2
585	p85α	1030	p110α	FALSE	TRUE	T	K	19.7	FALSE	FALSE	FALSE	iSH2	Kinase
587	p85α	593	p85α	TRUE	TRUE	K	K	23.7	TRUE	TRUE	TRUE	iSH2	iSH2
587	p85α	603	p85α	TRUE	FALSE	K	T	19.7	TRUE	TRUE	TRUE	iSH2	iSH2
587	p85α	633	p85α	TRUE	TRUE	K	K	23.7	FALSE	FALSE	FALSE	iSH2	cSH2
587	p85α	652	p85α	FALSE	TRUE	K	S	19.7	TRUE	TRUE	TRUE	iSH2	cSH2
587	p85α	1030	p110α	TRUE	TRUE	K	K	23.7	FALSE	FALSE	FALSE	iSH2	Kinase
592	p85α	593	p85α	TRUE	TRUE	K	K	23.7	TRUE	TRUE	TRUE	iSH2	iSH2
593	p85α	603	p85α	TRUE	FALSE	K	T	19.7	TRUE	TRUE	TRUE	iSH2	iSH2
593	p85α	607	p85α	TRUE	FALSE	K	Y	20.8	TRUE	TRUE	TRUE	iSH2	iSH2
593	p85α	633	p85α	TRUE	TRUE	K	K	23.7	FALSE	FALSE	FALSE	iSH2	cSH2
594	p110α	606	p110α	FALSE	TRUE	K	Y	20.8	TRUE	TRUE	TRUE	Helical	Helical
594	p110α	622	p110α	FALSE	TRUE	K	Y	20.8	TRUE	TRUE	TRUE	Helical	Helical
594	p110α	627	p110α	TRUE	FALSE	K	K	23.7	TRUE	TRUE	TRUE	Helical	Helical
603	p85α	607	p85α	TRUE	FALSE	T	Y	17.4	TRUE	TRUE	TRUE	iSH2	iSH2
603	p85α	623	p85α	TRUE	FALSE	T	T	15.7	TRUE	TRUE	TRUE	iSH2	iSH2
603	p85α	944	p110α	TRUE	FALSE	T	K	19.7	TRUE	TRUE	TRUE	iSH2	Kinase
608	p85α	623	p85α	TRUE	FALSE	S	T	15.7	TRUE	TRUE	TRUE	iSH2	iSH2
621	p110α	622	p110α	TRUE	TRUE	K	Y	20.8	TRUE	TRUE	TRUE	Helical	Helical
621	p110α	633	p85α	FALSE	TRUE	K	K	23.7	FALSE	FALSE	FALSE	Helical	cSH2
622	p85α	633	p85α	TRUE	TRUE	K	K	23.7	TRUE	TRUE	TRUE	iSH2	cSH2
622	p110α	1041	p110α	TRUE	FALSE	Y	K	20.8	FALSE	FALSE	FALSE	Helical	Kinase
624	p110α	656	p110α	TRUE	FALSE	T	K	19.7	TRUE	TRUE	TRUE	Helical	Helical
628	p85α	629	p85α	TRUE	TRUE	S	S	15.7	TRUE	TRUE	TRUE	cSH2	cSH2
628	p85α	633	p85α	TRUE	TRUE	S	K	19.7	TRUE	TRUE	TRUE	cSH2	cSH2
628	p85α	651	p85α	TRUE	TRUE	S	S	15.7	TRUE	TRUE	TRUE	cSH2	cSH2
628	p85α	653	p85α	TRUE	FALSE	S	K	19.7	TRUE	TRUE	TRUE	cSH2	cSH2
627	p110α	656	p110α	TRUE	FALSE	K	K	23.7	TRUE	TRUE	TRUE	Helical	Helical
627	p110α	698	p110α	TRUE	FALSE	K	Y	20.8	FALSE	FALSE	FALSE	Helical	Helical-Kinase
627	p110α	1063	p110α	TRUE	FALSE	K	K	23.7	TRUE	TRUE	TRUE	Helical	Kinase
629	p85α	633	p85α	TRUE	TRUE	S	K	19.7	TRUE	TRUE	TRUE	cSH2	cSH2
633	p85α	651	p85α	TRUE	TRUE	K	S	19.7	TRUE	TRUE	TRUE	cSH2	cSH2
633	p85α	652	p85α	TRUE	TRUE	K	S	19.7	TRUE	TRUE	TRUE	cSH2	cSH2
633	p85α	653	p85α	TRUE	FALSE	K	K	23.7	TRUE	TRUE	TRUE	cSH2	cSH2
633	p85α	674	p85α	TRUE	TRUE	K	K	23.7	TRUE	TRUE	TRUE	cSH2	cSH2
633	p85α	675	p85α	FALSE	TRUE	K	T	19.7	FALSE	FALSE	FALSE	cSH2	cSH2
633	p85α	677	p85α	FALSE	TRUE	K	T	19.7	FALSE	FALSE	FALSE	cSH2	cSH2
633	p85α	678	p110α	TRUE	FALSE	K	K	23.7	TRUE	FALSE	FALSE	cSH2	Helical
633	p85α	690	p110α	FALSE	TRUE	K	S	19.7	FALSE	FALSE	FALSE	cSH2	Helical
633	p85α	698	p110α	TRUE	FALSE	K	Y	20.8	FALSE	FALSE	FALSE	cSH2	Helical-Kinase
633	p85α	700	p110α	TRUE	TRUE	K	K	23.7	FALSE	FALSE	FALSE	cSH2	Helical-Kinase
633	p85α	720	p110α	TRUE	FALSE	K	K	23.7	TRUE	TRUE	TRUE	cSH2	Helical-Kinase
633	p85α	724	p110α	TRUE	TRUE	K	K	23.7	TRUE	TRUE	TRUE	cSH2	Helical-Kinase
633	p85α	727	p110α	TRUE	FALSE	K	T	19.7	TRUE	TRUE	TRUE	cSH2	Helical-Kinase
633	p85α	729	p110α	TRUE	TRUE	K	K	23.7	FALSE	TRUE	TRUE	cSH2	Helical-Kinase
633	p85α	733	p110α	TRUE	TRUE	K	K	23.7	FALSE	FALSE	FALSE	cSH2	Helical-Kinase
633	p85α	773	p110α	TRUE	TRUE	K	S	19.7	TRUE	TRUE	TRUE	cSH2	Helical-Kinase
633	p85α	776	p110α	FALSE	TRUE	K	K	23.7	TRUE	TRUE	TRUE	cSH2	Helical-Kinase
633	p85α	840	p110α	FALSE	TRUE	K	S	19.7	TRUE	FALSE	FALSE	cSH2	Kinase
633	p85α	863	p110α	TRUE	TRUE	K	K	23.7	FALSE	FALSE	FALSE	cSH2	Kinase
633	p85α	867	p110α	TRUE	TRUE	K	K	23.7	FALSE	FALSE	FALSE	cSH2	Kinase
633	p85α	874	p110α	TRUE	TRUE	K	S	19.7	FALSE	FALSE	FALSE	cSH2	Kinase
633	p85α	882	p110α	TRUE	TRUE	K	K	23.7	FALSE	FALSE	FALSE	cSH2	Kinase
633	p85α	884	p110α	TRUE	TRUE	K	K	23.7	FALSE	FALSE	FALSE	cSH2	Kinase
633	p85α	886	p110α	TRUE	TRUE	K	K	23.7	FALSE	FALSE	FALSE	cSH2	Kinase
633	p85α	900	p110α	TRUE	FALSE	K	S	19.7	FALSE	FALSE	FALSE	cSH2	Kinase
633	p85α	908	p110α	TRUE	TRUE	K	T	19.7	FALSE	FALSE	FALSE	cSH2	Kinase
633	p85α	919	p110α	TRUE	TRUE	K	S	19.7	TRUE	TRUE	FALSE	cSH2	Kinase
633	p85α	941	p110α	TRUE	TRUE	K	K	23.7	TRUE	TRUE	TRUE	cSH2	Kinase
633	p85α	943	p110α	TRUE	TRUE	K	K	23.7	TRUE	TRUE	FALSE	cSH2	Kinase
633	p85α	944	p110α	TRUE	TRUE	K	K	23.7	TRUE	TRUE	TRUE	cSH2	Kinase
633	p85α	972	p110α	TRUE	TRUE	K	T	19.7	FALSE	FALSE	FALSE	cSH2	Kinase
633	p85α	973	p110α	TRUE	TRUE	K	K	23.7	FALSE	FALSE	FALSE	cSH2	Kinase
633	p85α	985	p110α	TRUE	FALSE	K	Y	20.8	FALSE	FALSE	FALSE	cSH2	Kinase
633	p85α	986	p110α	TRUE	TRUE	K	K	23.7	FALSE	FALSE	FALSE	cSH2	Kinase
633	p85α	1030	p110α	TRUE	TRUE	K	K	23.7	FALSE	FALSE	FALSE	cSH2	Kinase
633	p85α	1031	p110α	FALSE	TRUE	K	T	19.7	FALSE	FALSE	FALSE	cSH2	Kinase
633	p85α	1041	p110α	TRUE	FALSE	K	K	23.7	FALSE	FALSE	FALSE	cSH2	Kinase
633	p85α	1052	p110α	TRUE	FALSE	K	T	19.7	FALSE	FALSE	FALSE	cSH2	Kinase
633	p85α	1061	p110α	TRUE	TRUE	K	T	19.7	TRUE	TRUE	TRUE	cSH2	Kinase
633	p85α	1063	p110α	TRUE	TRUE	K	K	23.7	TRUE	TRUE	TRUE	cSH2	Kinase
651	p85α	652	p85α	TRUE	TRUE	S	S	15.7	TRUE	TRUE	TRUE	cSH2	cSH2
651	p85α	674	p85α	TRUE	TRUE	S	K	19.7	TRUE	TRUE	TRUE	cSH2	cSH2
651	p85α	675	p85α	FALSE	TRUE	S	T	15.7	TRUE	TRUE	TRUE	cSH2	cSH2
651	p85α	724	p110α	TRUE	FALSE	S	K	19.7	FALSE	TRUE	FALSE	cSH2	Helical-Kinase
651	p85α	972	p110α	TRUE	TRUE	S	T	15.7	FALSE	FALSE	FALSE	cSH2	Kinase
652	p85α	653	p85α	TRUE	TRUE	S	K	19.7	TRUE	TRUE	TRUE	cSH2	cSH2
652	p85α	674	p85α	TRUE	TRUE	S	K	19.7	TRUE	TRUE	TRUE	cSH2	cSH2
652	p85α	675	p85α	TRUE	TRUE	S	T	15.7	TRUE	TRUE	TRUE	cSH2	cSH2
653	p85α	675	p85α	FALSE	TRUE	K	T	19.7	TRUE	TRUE	TRUE	cSH2	cSH2
655	p110α	656	p110α	TRUE	TRUE	K	K	23.7	TRUE	TRUE	TRUE	Helical	Helical
657	p85α	668	p85α	TRUE	FALSE	Y	K	20.8	TRUE	TRUE	TRUE	cSH2	cSH2
656	p110α	700	p110α	TRUE	TRUE	K	K	23.7	TRUE	TRUE	TRUE	Helical	Helical-Kinase
656	p110α	863	p110α	TRUE	FALSE	K	K	23.7	FALSE	FALSE	FALSE	Helical	Kinase
656	p110α	972	p110α	TRUE	TRUE	K	T	19.7	FALSE	FALSE	FALSE	Helical	Kinase
656	p110α	973	p110α	TRUE	TRUE	K	K	23.7	FALSE	FALSE	FALSE	Helical	Kinase
656	p110α	986	p110α	TRUE	FALSE	K	K	23.7	FALSE	FALSE	FALSE	Helical	Kinase
660	p85α	668	p85α	TRUE	FALSE	S	K	19.7	TRUE	TRUE	TRUE	cSH2	cSH2
672	p110α	673	p110α	TRUE	TRUE	K	S	19.7	TRUE	TRUE	TRUE	Helical	Helical
672	p110α	700	p110α	FALSE	TRUE	K	K	23.7	TRUE	TRUE	TRUE	Helical	Helical-Kinase
674	p85α	675	p85α	TRUE	TRUE	K	T	19.7	TRUE	TRUE	TRUE	cSH2	cSH2
673	p110α	678	p110α	TRUE	TRUE	S	K	19.7	TRUE	TRUE	TRUE	Helical	Helical
673	p110α	700	p110α	FALSE	TRUE	S	K	19.7	TRUE	TRUE	TRUE	Helical	Helical-Kinase
674	p85α	727	p110α	TRUE	FALSE	K	T	19.7	FALSE	FALSE	FALSE	cSH2	Helical-Kinase
674	p85α	729	p110α	TRUE	FALSE	K	K	23.7	FALSE	FALSE	FALSE	cSH2	Helical-Kinase
674	p85α	733	p110α	TRUE	TRUE	K	K	23.7	FALSE	FALSE	FALSE	cSH2	Helical-Kinase
674	p85α	973	p110α	FALSE	TRUE	K	K	23.7	FALSE	FALSE	FALSE	cSH2	Kinase
674	p85α	1063	p110α	TRUE	TRUE	K	K	23.7	TRUE	TRUE	TRUE	cSH2	Kinase
675	p85α	679	p85α	FALSE	TRUE	T	Y	17.4	TRUE	TRUE	TRUE	cSH2	cSH2
675	p85α	685	p85α	TRUE	FALSE	T	Y	17.4	TRUE	TRUE	TRUE	cSH2	cSH2
675	p85α	688	p85α	TRUE	FALSE	T	Y	17.4	TRUE	TRUE	TRUE	cSH2	cSH2
675	p85α	941	p110α	TRUE	FALSE	T	K	19.7	TRUE	FALSE	FALSE	cSH2	Kinase
675	p85α	1030	p110α	TRUE	FALSE	T	K	19.7	FALSE	FALSE	FALSE	cSH2	Kinase
675	p85α	1063	p110α	TRUE	TRUE	T	K	19.7	TRUE	TRUE	TRUE	cSH2	Kinase
677	p85α	1063	p110α	TRUE	FALSE	T	K	19.7	TRUE	TRUE	TRUE	cSH2	Kinase
678	p110α	679	p110α	TRUE	TRUE	K	T	19.7	TRUE	TRUE	TRUE	Helical	Helical
678	p110α	690	p110α	FALSE	TRUE	K	S	19.7	TRUE	TRUE	TRUE	Helical	Helical
678	p110α	700	p110α	FALSE	TRUE	K	K	23.7	FALSE	FALSE	FALSE	Helical	Helical-Kinase
678	p110α	972	p110α	FALSE	TRUE	K	T	19.7	FALSE	FALSE	FALSE	Helical	Kinase
678	p110α	973	p110α	FALSE	TRUE	K	K	23.7	FALSE	FALSE	FALSE	Helical	Kinase
688	p85α	689	p85α	TRUE	FALSE	Y	S	17.9	TRUE	TRUE	TRUE	cSH2	cSH2
689	p85α	690	p85α	FALSE	TRUE	S	S	15.7	TRUE	TRUE	TRUE	cSH2	cSH2
689	p85α	709	p85α	TRUE	FALSE	S	S	15.7	FALSE	FALSE	FALSE	cSH2	cSH2
690	p85α	698	p85α	TRUE	FALSE	S	Y	17.4	TRUE	TRUE	TRUE	cSH2	cSH2
690	p110α	698	p110α	FALSE	TRUE	S	Y	17.4	TRUE	TRUE	TRUE	Helical	Helical-Kinase
690	p110α	700	p110α	TRUE	TRUE	S	K	19.7	TRUE	TRUE	TRUE	Helical	Helical-Kinase
690	p110α	972	p110α	FALSE	TRUE	S	T	15.7	FALSE	FALSE	FALSE	Helical	Kinase
690	p110α	973	p110α	TRUE	FALSE	S	K	19.7	FALSE	FALSE	FALSE	Helical	Kinase
691	p110α	700	p110α	TRUE	FALSE	Y	K	20.8	TRUE	TRUE	TRUE	Helical	Helical-Kinase
698	p110α	700	p110α	TRUE	TRUE	Y	K	20.8	TRUE	TRUE	TRUE	Helical-Kinase	Helical-Kinase
698	p110α	711	p110α	FALSE	TRUE	Y	K	20.8	TRUE	TRUE	TRUE	Helical-Kinase	Helical-Kinase
698	p110α	900	p110α	FALSE	TRUE	Y	S	17.9	FALSE	FALSE	FALSE	Helical-Kinase	Kinase
698	p110α	908	p110α	FALSE	TRUE	Y	T	17.9	FALSE	FALSE	FALSE	Helical-Kinase	Kinase
701	p85α	702	p85α	FALSE	TRUE	T	S	15.7	TRUE	TRUE	TRUE	cSH2	cSH2
700	p110α	753	p110α	FALSE	TRUE	K	S	19.7	TRUE	TRUE	TRUE	Helical-Kinase	Helical-Kinase
700	p110α	972	p110α	FALSE	TRUE	K	T	19.7	FALSE	FALSE	FALSE	Helical-Kinase	Kinase
702	p85α	709	p85α	TRUE	FALSE	S	S	15.7	TRUE	TRUE	TRUE	cSH2	cSH2
720	p110α	723	p110α	FALSE	TRUE	K	K	23.7	TRUE	TRUE	TRUE	Helical-Kinase	Helical-Kinase
720	p110α	724	p110α	TRUE	TRUE	K	K	23.7	TRUE	TRUE	TRUE	Helical-Kinase	Helical-Kinase
720	p110α	727	p110α	FALSE	TRUE	K	T	19.7	TRUE	TRUE	TRUE	Helical-Kinase	Helical-Kinase
720	p110α	729	p110α	TRUE	FALSE	K	K	23.7	TRUE	TRUE	TRUE	Helical-Kinase	Helical-Kinase
720	p110α	774	p110α	FALSE	TRUE	K	S	19.7	TRUE	TRUE	TRUE	Helical-Kinase	Helical-Kinase
720	p110α	776	p110α	FALSE	TRUE	K	K	23.7	TRUE	TRUE	TRUE	Helical-Kinase	Helical-Kinase
723	p110α	727	p110α	TRUE	FALSE	K	T	19.7	TRUE	TRUE	TRUE	Helical-Kinase	Helical-Kinase
723	p110α	729	p110α	FALSE	TRUE	K	K	23.7	TRUE	TRUE	TRUE	Helical-Kinase	Helical-Kinase
723	p110α	733	p110α	TRUE	TRUE	K	K	23.7	TRUE	TRUE	TRUE	Helical-Kinase	Helical-Kinase
724	p110α	727	p110α	TRUE	FALSE	K	T	19.7	TRUE	TRUE	TRUE	Helical-Kinase	Helical-Kinase
724	p110α	733	p110α	TRUE	TRUE	K	K	23.7	TRUE	TRUE	TRUE	Helical-Kinase	Helical-Kinase
724	p110α	774	p110α	TRUE	TRUE	K	S	19.7	TRUE	TRUE	TRUE	Helical-Kinase	Helical-Kinase
724	p110α	776	p110α	TRUE	TRUE	K	K	23.7	TRUE	TRUE	TRUE	Helical-Kinase	Helical-Kinase
727	p110α	729	p110α	TRUE	TRUE	T	K	19.7	TRUE	TRUE	TRUE	Helical-Kinase	Helical-Kinase
729	p110α	733	p110α	TRUE	FALSE	K	K	23.7	TRUE	TRUE	TRUE	Helical-Kinase	Helical-Kinase
729	p110α	773	p110α	TRUE	FALSE	K	S	19.7	TRUE	TRUE	TRUE	Helical-Kinase	Helical-Kinase
773	p110α	774	p110α	TRUE	FALSE	S	S	15.7	TRUE	TRUE	TRUE	Helical-Kinase	Helical-Kinase
773	p110α	919	p110α	FALSE	TRUE	S	S	15.7	TRUE	TRUE	TRUE	Helical-Kinase	Kinase
774	p110α	776	p110α	FALSE	TRUE	S	K	19.7	TRUE	TRUE	TRUE	Helical-Kinase	Helical-Kinase
774	p110α	941	p110α	TRUE	FALSE	S	K	19.7	TRUE	TRUE	TRUE	Helical-Kinase	Kinase
774	p110α	944	p110α	TRUE	FALSE	S	K	19.7	FALSE	FALSE	FALSE	Helical-Kinase	Kinase
774	p110α	948	p110α	TRUE	TRUE	S	K	19.7	FALSE	FALSE	FALSE	Helical-Kinase	Kinase
776	p110α	919	p110α	FALSE	TRUE	K	S	19.7	TRUE	TRUE	TRUE	Helical-Kinase	Kinase
776	p110α	943	p110α	FALSE	TRUE	K	K	23.7	FALSE	FALSE	FALSE	Helical-Kinase	Kinase
776	p110α	944	p110α	TRUE	TRUE	K	K	23.7	TRUE	FALSE	FALSE	Helical-Kinase	Kinase
802	p110α	941	p110α	TRUE	FALSE	K	K	23.7	TRUE	TRUE	TRUE	Kinase	Kinase
836	p110α	840	p110α	FALSE	TRUE	Y	S	17.9	TRUE	TRUE	TRUE	Kinase	Kinase
840	p110α	863	p110α	TRUE	FALSE	S	K	19.7	FALSE	FALSE	FALSE	Kinase	Kinase
863	p110α	867	p110α	TRUE	TRUE	K	K	23.7	TRUE	TRUE	TRUE	Kinase	Kinase
863	p110α	884	p110α	TRUE	TRUE	K	K	23.7	TRUE	TRUE	TRUE	Kinase	Kinase
863	p110α	886	p110α	TRUE	TRUE	K	K	23.7	TRUE	TRUE	TRUE	Kinase	Kinase
863	p110α	1024	p110α	TRUE	FALSE	K	K	23.7	FALSE	FALSE	FALSE	Kinase	Kinase
863	p110α	1025	p110α	TRUE	FALSE	K	T	19.7	FALSE	FALSE	FALSE	Kinase	Kinase
867	p110α	874	p110α	TRUE	FALSE	K	S	19.7	TRUE	TRUE	TRUE	Kinase	Kinase
867	p110α	884	p110α	TRUE	FALSE	K	K	23.7	TRUE	TRUE	TRUE	Kinase	Kinase
867	p110α	886	p110α	TRUE	FALSE	K	K	23.7	FALSE	FALSE	FALSE	Kinase	Kinase
874	p110α	876	p110α	TRUE	TRUE	S	T	15.7	TRUE	TRUE	TRUE	Kinase	Kinase
874	p110α	882	p110α	TRUE	FALSE	S	K	19.7	TRUE	TRUE	TRUE	Kinase	Kinase
882	p110α	884	p110α	TRUE	FALSE	K	K	23.7	TRUE	TRUE	TRUE	Kinase	Kinase
882	p110α	886	p110α	TRUE	TRUE	K	K	23.7	TRUE	TRUE	TRUE	Kinase	Kinase
884	p110α	886	p110α	TRUE	TRUE	K	K	23.7	TRUE	TRUE	TRUE	Kinase	Kinase
884	p110α	924	p110α	TRUE	FALSE	K	K	23.7	TRUE	TRUE	TRUE	Kinase	Kinase
886	p110α	890	p110α	FALSE	TRUE	K	Y	20.8	TRUE	TRUE	TRUE	Kinase	Kinase
886	p110α	957	p110α	TRUE	FALSE	K	T	19.7	FALSE	FALSE	FALSE	Kinase	Kinase
900	p110α	904	p110α	TRUE	FALSE	S	Y	17.4	TRUE	TRUE	TRUE	Kinase	Kinase
900	p110α	973	p110α	FALSE	TRUE	S	K	19.7	FALSE	FALSE	FALSE	Kinase	Kinase
904	p110α	908	p110α	FALSE	TRUE	Y	T	17.9	TRUE	TRUE	TRUE	Kinase	Kinase
908	p110α	973	p110α	FALSE	TRUE	T	K	19.7	FALSE	FALSE	FALSE	Kinase	Kinase
919	p110α	924	p110α	TRUE	TRUE	S	K	19.7	TRUE	TRUE	TRUE	Kinase	Kinase
919	p110α	941	p110α	TRUE	TRUE	S	K	19.7	TRUE	TRUE	TRUE	Kinase	Kinase
919	p110α	972	p110α	FALSE	TRUE	S	T	15.7	FALSE	FALSE	FALSE	Kinase	Kinase
924	p110α	941	p110α	FALSE	TRUE	K	K	23.7	FALSE	FALSE	FALSE	Kinase	Kinase
941	p110α	942	p110α	TRUE	TRUE	K	K	23.7	TRUE	TRUE	TRUE	Kinase	Kinase
941	p110α	943	p110α	TRUE	TRUE	K	K	23.7	TRUE	TRUE	TRUE	Kinase	Kinase
941	p110α	944	p110α	TRUE	TRUE	K	K	23.7	TRUE	TRUE	TRUE	Kinase	Kinase
943	p110α	944	p110α	TRUE	FALSE	K	K	23.7	TRUE	TRUE	TRUE	Kinase	Kinase
944	p110α	1025	p110α	TRUE	TRUE	K	T	19.7	TRUE	TRUE	TRUE	Kinase	Kinase
947	p110α	948	p110α	TRUE	FALSE	Y	K	20.8	TRUE	TRUE	TRUE	Kinase	Kinase
965	p110α	966	p110α	FALSE	TRUE	S	K	19.7	TRUE	TRUE	TRUE	Kinase	Kinase
972	p110α	973	p110α	FALSE	TRUE	T	K	19.7	TRUE	TRUE	TRUE	Kinase	Kinase
972	p110α	1063	p110α	FALSE	TRUE	T	K	19.7	TRUE	TRUE	TRUE	Kinase	Kinase
985	p110α	986	p110α	TRUE	TRUE	Y	K	20.8	TRUE	TRUE	TRUE	Kinase	Kinase
985	p110α	1063	p110α	TRUE	TRUE	Y	K	20.8	TRUE	TRUE	TRUE	Kinase	Kinase
986	p110α	1052	p110α	TRUE	FALSE	K	T	19.7	TRUE	TRUE	TRUE	Kinase	Kinase
986	p110α	1063	p110α	TRUE	TRUE	K	K	23.7	TRUE	TRUE	TRUE	Kinase	Kinase
1003	p110α	1008	p110α	TRUE	TRUE	S	S	15.7	TRUE	TRUE	TRUE	Kinase	Kinase
1024	p110α	1025	p110α	TRUE	TRUE	K	T	19.7	TRUE	TRUE	TRUE	Kinase	Kinase
1025	p110α	1041	p110α	TRUE	TRUE	T	K	19.7	TRUE	TRUE	TRUE	Kinase	Kinase
1030	p110α	1031	p110α	TRUE	TRUE	K	T	19.7	TRUE	TRUE	TRUE	Kinase	Kinase
1030	p110α	1041	p110α	TRUE	FALSE	K	K	23.7	TRUE	TRUE	TRUE	Kinase	Kinase
1031	p110α	1041	p110α	TRUE	TRUE	T	K	19.7	TRUE	TRUE	TRUE	Kinase	Kinase
1038	p110α	1041	p110α	TRUE	TRUE	Y	K	20.8	TRUE	TRUE	TRUE	Kinase	Kinase
1052	p110α	1053	p110α	TRUE	TRUE	T	T	15.7	TRUE	TRUE	TRUE	Kinase	Kinase
1052	p110α	1063	p110α	TRUE	TRUE	T	K	19.7	TRUE	TRUE	TRUE	Kinase	Kinase
1053	p110α	1054	p110α	TRUE	TRUE	T	K	19.7	TRUE	TRUE	TRUE	Kinase	Kinase
1054	p110α	1063	p110α	TRUE	FALSE	K	K	23.7	TRUE	TRUE	TRUE	Kinase	Kinase
1061	p110α	1063	p110α	TRUE	TRUE	T	K	19.7	TRUE	TRUE	TRUE	Kinase	Kinase

## Sheet: Nb3-142 Docking Results
Residue #1	Chain #1	Residue #2	Chain #2	Crosslinked with BS3	Cross linked with DSG	Amino acid #1	Amino acid #2	Restraint length (A)	Cluster A	Cluster B	Cluster C	Domain #1	Domain #2
1	p110α	541	p110α	FALSE	TRUE	1	S	14.7	TRUE	TRUE	TRUE	ABD	Helical
6	p110α	7	p110α	TRUE	TRUE	S	S	15.7	TRUE	TRUE	TRUE	ABD	ABD
14	p85α	15	p85α	TRUE	TRUE	Y	K	20.8	TRUE	TRUE	TRUE	SH3	SH3
14	p85α	16	p85α	TRUE	TRUE	Y	K	20.8	TRUE	TRUE	TRUE	SH3	SH3
14	p85α	256	p85α	FALSE	TRUE	Y	K	20.8	FALSE	TRUE	FALSE	SH3	BH
15	p85α	16	p85α	FALSE	TRUE	K	K	23.7	TRUE	TRUE	TRUE	SH3	SH3
15	p85α	245	p85α	FALSE	TRUE	K	K	23.7	FALSE	FALSE	TRUE	SH3	BH
15	p85α	353	p110α	FALSE	TRUE	K	K	23.7	FALSE	TRUE	FALSE	SH3	C2
15	p85α	438	p85α	FALSE	TRUE	K	K	23.7	FALSE	TRUE	FALSE	SH3	iSH2
15	p85α	587	p85α	FALSE	TRUE	K	K	23.7	TRUE	TRUE	FALSE	SH3	iSH2
15	p85α	633	p85α	FALSE	TRUE	K	K	23.7	FALSE	FALSE	FALSE	SH3	cSH2
15	p85α	652	p85α	FALSE	TRUE	K	S	19.7	TRUE	TRUE	TRUE	SH3	cSH2
15	p85α	972	p110α	FALSE	TRUE	K	T	19.7	FALSE	FALSE	FALSE	SH3	Kinase
41	p110α	51	p110α	FALSE	TRUE	T	K	19.7	TRUE	TRUE	TRUE	ABD	ABD
44	p110α	46	p110α	FALSE	TRUE	T	K	19.7	TRUE	TRUE	TRUE	ABD	ABD
44	p110α	51	p110α	TRUE	TRUE	T	K	19.7	TRUE	TRUE	TRUE	ABD	ABD
46	p110α	51	p110α	TRUE	TRUE	K	K	23.7	TRUE	TRUE	TRUE	ABD	ABD
51	p110α	55	p110α	TRUE	TRUE	K	K	23.7	TRUE	TRUE	TRUE	ABD	ABD
51	p110α	56	p110α	TRUE	TRUE	K	Y	20.8	TRUE	TRUE	TRUE	ABD	ABD
51	p110α	142	p85α	FALSE	TRUE	K	K	23.7	FALSE	FALSE	FALSE	ABD	BH
51	p110α	148	p110α	TRUE	TRUE	K	K	23.7	FALSE	FALSE	FALSE	ABD	ABD-RBD
51	p110α	255	p85α	FALSE	TRUE	K	S	19.7	FALSE	FALSE	FALSE	ABD	BH
51	p110α	275	p110α	TRUE	TRUE	K	S	19.7	FALSE	FALSE	FALSE	ABD	RBD
51	p110α	353	p110α	TRUE	TRUE	K	K	23.7	FALSE	FALSE	FALSE	ABD	C2
51	p110α	405	p110α	TRUE	TRUE	K	S	19.7	FALSE	FALSE	FALSE	ABD	C2
51	p110α	504	p85α	FALSE	TRUE	K	Y	20.8	FALSE	FALSE	FALSE	ABD	iSH2
51	p110α	519	p85α	TRUE	TRUE	K	K	23.7	TRUE	TRUE	TRUE	ABD	iSH2
51	p110α	550	p85α	FALSE	TRUE	K	K	23.7	FALSE	FALSE	FALSE	ABD	iSH2
51	p110α	551	p85α	FALSE	TRUE	K	K	23.7	FALSE	FALSE	FALSE	ABD	iSH2
51	p110α	567	p110α	FALSE	TRUE	K	K	23.7	FALSE	FALSE	FALSE	ABD	Helical
51	p110α	633	p85α	TRUE	TRUE	K	K	23.7	FALSE	FALSE	FALSE	ABD	cSH2
51	p110α	651	p85α	FALSE	TRUE	K	S	19.7	FALSE	FALSE	FALSE	ABD	cSH2
51	p110α	656	p110α	TRUE	TRUE	K	K	23.7	FALSE	FALSE	FALSE	ABD	Helical
51	p110α	672	p110α	FALSE	TRUE	K	K	23.7	FALSE	FALSE	FALSE	ABD	Helical
51	p110α	673	p110α	FALSE	TRUE	K	S	19.7	FALSE	FALSE	FALSE	ABD	Helical
51	p110α	678	p110α	TRUE	TRUE	K	K	23.7	FALSE	FALSE	FALSE	ABD	Helical
51	p110α	690	p110α	TRUE	TRUE	K	S	19.7	FALSE	FALSE	FALSE	ABD	Helical
51	p110α	698	p110α	TRUE	TRUE	K	Y	20.8	FALSE	FALSE	FALSE	ABD	Helical-Kinase
51	p110α	700	p110α	TRUE	TRUE	K	K	23.7	FALSE	FALSE	FALSE	ABD	Helical-Kinase
51	p110α	965	p110α	FALSE	TRUE	K	S	19.7	FALSE	FALSE	FALSE	ABD	Kinase
51	p110α	972	p110α	TRUE	TRUE	K	T	19.7	FALSE	FALSE	FALSE	ABD	Kinase
51	p110α	974	p110α	FALSE	TRUE	K	T	19.7	FALSE	FALSE	FALSE	ABD	Kinase
55	p110α	519	p85α	FALSE	TRUE	K	K	23.7	TRUE	TRUE	TRUE	ABD	iSH2
56	p110α	519	p85α	TRUE	TRUE	Y	K	20.8	TRUE	TRUE	TRUE	ABD	iSH2
56	p110α	530	p85α	TRUE	TRUE	Y	K	20.8	TRUE	TRUE	TRUE	ABD	iSH2
66	p110α	326	p110α	TRUE	FALSE	S	S	15.7	FALSE	FALSE	FALSE	ABD	RBD-C2
80	p85α	81	p85α	TRUE	TRUE	K	K	23.7	TRUE	TRUE	TRUE	SH3-BH	SH3-BH
80	p85α	389	p85α	FALSE	TRUE	K	K	23.7	FALSE	FALSE	TRUE	SH3-BH	nSH2
80	p85α	633	p85α	TRUE	FALSE	K	K	23.7	FALSE	FALSE	FALSE	SH3-BH	cSH2
81	p85α	83	p85α	TRUE	TRUE	K	S	19.7	TRUE	TRUE	TRUE	SH3-BH	SH3-BH
81	p85α	142	p85α	FALSE	TRUE	K	K	23.7	TRUE	TRUE	TRUE	SH3-BH	BH
81	p85α	288	p85α	FALSE	TRUE	K	K	23.7	TRUE	TRUE	TRUE	SH3-BH	BH
81	p85α	353	p110α	TRUE	TRUE	K	K	23.7	TRUE	TRUE	TRUE	SH3-BH	C2
81	p85α	389	p85α	TRUE	TRUE	K	K	23.7	TRUE	TRUE	TRUE	SH3-BH	nSH2
81	p85α	423	p85α	TRUE	TRUE	K	K	23.7	TRUE	TRUE	TRUE	SH3-BH	nSH2
81	p85α	459	p85α	FALSE	TRUE	K	K	23.7	TRUE	TRUE	TRUE	SH3-BH	iSH2
81	p85α	585	p85α	TRUE	TRUE	K	T	19.7	TRUE	TRUE	TRUE	SH3-BH	iSH2
81	p85α	587	p85α	FALSE	TRUE	K	K	23.7	TRUE	TRUE	TRUE	SH3-BH	iSH2
81	p85α	633	p85α	TRUE	TRUE	K	K	23.7	TRUE	TRUE	TRUE	SH3-BH	cSH2
88	p85α	101	p85α	TRUE	TRUE	K	S	19.7	TRUE	TRUE	TRUE	SH3-BH	SH3-BH
100	p110α	111	p110α	TRUE	TRUE	K	K	23.7	TRUE	TRUE	TRUE	ABD	ABD-RBD
100	p110α	490	p85α	TRUE	TRUE	K	T	19.7	TRUE	TRUE	TRUE	ABD	iSH2
100	p110α	492	p85α	TRUE	TRUE	K	K	23.7	TRUE	TRUE	TRUE	ABD	iSH2
111	p110α	148	p110α	FALSE	TRUE	K	K	23.7	TRUE	TRUE	TRUE	ABD-RBD	ABD-RBD
111	p110α	490	p85α	FALSE	TRUE	K	T	19.7	FALSE	FALSE	FALSE	ABD-RBD	iSH2
111	p110α	492	p85α	TRUE	FALSE	K	K	23.7	TRUE	TRUE	TRUE	ABD-RBD	iSH2
111	p110α	633	p85α	FALSE	TRUE	K	K	23.7	FALSE	FALSE	FALSE	ABD-RBD	cSH2
111	p110α	972	p110α	FALSE	TRUE	K	T	19.7	FALSE	FALSE	FALSE	ABD-RBD	Kinase
141	p85α	142	p85α	TRUE	TRUE	K	K	23.7	TRUE	TRUE	TRUE	BH	BH
141	p85α	147	p85α	FALSE	TRUE	K	S	19.7	TRUE	TRUE	TRUE	BH	BH
141	p85α	249	p85α	TRUE	TRUE	K	K	23.7	TRUE	TRUE	TRUE	BH	BH
141	p85α	254	p85α	TRUE	FALSE	K	S	19.7	TRUE	TRUE	TRUE	BH	BH
141	p85α	255	p85α	TRUE	FALSE	K	S	19.7	TRUE	TRUE	TRUE	BH	BH
141	p85α	256	p85α	TRUE	FALSE	K	K	23.7	TRUE	TRUE	TRUE	BH	BH
141	p85α	353	p110α	FALSE	TRUE	K	K	23.7	TRUE	FALSE	TRUE	BH	C2
141	p85α	454	p85α	FALSE	TRUE	K	T	19.7	FALSE	TRUE	FALSE	BH	iSH2
141	p85α	459	p85α	FALSE	TRUE	K	K	23.7	FALSE	TRUE	TRUE	BH	iSH2
141	p85α	585	p85α	FALSE	TRUE	K	T	19.7	FALSE	FALSE	FALSE	BH	iSH2
141	p85α	633	p85α	FALSE	TRUE	K	K	23.7	FALSE	FALSE	FALSE	BH	cSH2
141	p85α	675	p85α	FALSE	TRUE	K	T	19.7	FALSE	TRUE	FALSE	BH	cSH2
141	p85α	886	p110α	FALSE	TRUE	K	K	23.7	FALSE	FALSE	FALSE	BH	Kinase
142	p85α	147	p85α	FALSE	TRUE	K	S	19.7	TRUE	TRUE	TRUE	BH	BH
142	p85α	255	p85α	FALSE	TRUE	K	S	19.7	TRUE	TRUE	TRUE	BH	BH
142	p85α	256	p85α	TRUE	FALSE	K	K	23.7	TRUE	TRUE	TRUE	BH	BH
142	p85α	324	p110α	FALSE	TRUE	K	T	19.7	FALSE	FALSE	FALSE	BH	RBD-C2
142	p85α	353	p110α	TRUE	TRUE	K	K	23.7	TRUE	TRUE	TRUE	BH	C2
142	p85α	389	p85α	FALSE	TRUE	K	K	23.7	FALSE	FALSE	FALSE	BH	nSH2
142	p85α	390	p85α	FALSE	TRUE	K	Y	20.8	FALSE	FALSE	FALSE	BH	nSH2
142	p85α	416	p110α	FALSE	TRUE	K	K	23.7	TRUE	FALSE	TRUE	BH	C2
142	p85α	423	p85α	FALSE	TRUE	K	K	23.7	TRUE	FALSE	FALSE	BH	nSH2
142	p85α	438	p85α	FALSE	TRUE	K	K	23.7	FALSE	FALSE	TRUE	BH	iSH2
142	p85α	459	p85α	FALSE	TRUE	K	K	23.7	FALSE	TRUE	TRUE	BH	iSH2
142	p85α	550	p85α	FALSE	TRUE	K	K	23.7	FALSE	FALSE	FALSE	BH	iSH2
142	p85α	633	p85α	TRUE	TRUE	K	K	23.7	FALSE	FALSE	FALSE	BH	cSH2
142	p85α	651	p85α	FALSE	TRUE	K	S	19.7	FALSE	TRUE	FALSE	BH	cSH2
142	p85α	652	p85α	FALSE	TRUE	K	S	19.7	TRUE	TRUE	TRUE	BH	cSH2
142	p85α	886	p110α	FALSE	TRUE	K	K	23.7	FALSE	FALSE	FALSE	BH	Kinase
147	p85α	148	p85α	TRUE	TRUE	S	T	15.7	TRUE	TRUE	TRUE	BH	BH
147	p85α	254	p85α	TRUE	FALSE	S	S	15.7	TRUE	TRUE	TRUE	BH	BH
147	p85α	255	p85α	TRUE	FALSE	S	S	15.7	TRUE	TRUE	TRUE	BH	BH
147	p85α	256	p85α	TRUE	TRUE	S	K	19.7	TRUE	TRUE	TRUE	BH	BH
148	p85α	253	p85α	FALSE	TRUE	T	T	15.7	TRUE	TRUE	TRUE	BH	BH
148	p85α	255	p85α	TRUE	FALSE	T	S	15.7	TRUE	TRUE	TRUE	BH	BH
148	p85α	256	p85α	TRUE	TRUE	T	K	19.7	TRUE	TRUE	TRUE	BH	BH
148	p110α	158	p110α	TRUE	TRUE	K	S	19.7	TRUE	TRUE	TRUE	ABD-RBD	ABD-RBD
148	p110α	264	p110α	FALSE	TRUE	K	K	23.7	FALSE	FALSE	FALSE	ABD-RBD	RBD
148	p110α	519	p85α	FALSE	TRUE	K	K	23.7	FALSE	FALSE	FALSE	ABD-RBD	iSH2
148	p110α	567	p85α	FALSE	TRUE	K	K	23.7	FALSE	FALSE	FALSE	ABD-RBD	iSH2
148	p110α	633	p85α	FALSE	TRUE	K	K	23.7	FALSE	FALSE	FALSE	ABD-RBD	cSH2
150	p85α	256	p85α	TRUE	FALSE	Y	K	20.8	TRUE	TRUE	TRUE	BH	BH
158	p110α	264	p110α	TRUE	TRUE	S	K	19.7	TRUE	TRUE	TRUE	ABD-RBD	RBD
167	p110α	863	p110α	TRUE	FALSE	Y	K	20.8	FALSE	FALSE	FALSE	ABD-RBD	Kinase
169	p85α	171	p85α	TRUE	TRUE	T	S	15.7	TRUE	TRUE	TRUE	BH	BH
173	p110α	174	p110α	FALSE	TRUE	S	S	15.7	TRUE	TRUE	TRUE	ABD-RBD	ABD-RBD
173	p110α	187	p110α	TRUE	FALSE	S	K	19.7	FALSE	FALSE	FALSE	ABD-RBD	ABD-RBD
173	p110α	985	p110α	FALSE	TRUE	S	Y	17.4	FALSE	FALSE	FALSE	ABD-RBD	Kinase
173	p110α	986	p110α	TRUE	FALSE	S	K	19.7	FALSE	FALSE	FALSE	ABD-RBD	Kinase
173	p110α	1061	p110α	FALSE	TRUE	S	T	15.7	TRUE	TRUE	TRUE	ABD-RBD	Kinase
173	p110α	1063	p110α	TRUE	TRUE	S	K	19.7	TRUE	TRUE	TRUE	ABD-RBD	Kinase
174	p110α	179	p110α	FALSE	TRUE	S	K	19.7	TRUE	TRUE	TRUE	ABD-RBD	ABD-RBD
174	p110α	1063	p110α	FALSE	TRUE	S	K	19.7	TRUE	TRUE	TRUE	ABD-RBD	Kinase
179	p110α	182	p110α	TRUE	TRUE	K	Y	20.8	TRUE	TRUE	TRUE	ABD-RBD	ABD-RBD
179	p110α	187	p110α	TRUE	TRUE	K	K	23.7	TRUE	TRUE	TRUE	ABD-RBD	ABD-RBD
179	p110α	985	p110α	TRUE	TRUE	K	Y	20.8	FALSE	FALSE	TRUE	ABD-RBD	Kinase
179	p110α	986	p110α	FALSE	TRUE	K	K	23.7	TRUE	TRUE	TRUE	ABD-RBD	Kinase
179	p110α	1061	p110α	TRUE	TRUE	K	T	19.7	TRUE	TRUE	TRUE	ABD-RBD	Kinase
179	p110α	1063	p110α	FALSE	TRUE	K	K	23.7	TRUE	TRUE	TRUE	ABD-RBD	Kinase
182	p110α	184	p110α	TRUE	TRUE	Y	K	20.8	TRUE	TRUE	TRUE	ABD-RBD	ABD-RBD
199	p110α	206	p110α	TRUE	TRUE	S	K	19.7	TRUE	TRUE	TRUE	RBD	RBD
206	p110α	210	p110α	TRUE	FALSE	K	K	23.7	TRUE	TRUE	TRUE	RBD	RBD
206	p110α	633	p85α	TRUE	TRUE	K	K	23.7	FALSE	FALSE	FALSE	RBD	cSH2
208	p110α	210	p110α	TRUE	TRUE	T	K	19.7	TRUE	TRUE	TRUE	RBD	RBD
224	p85α	242	p85α	TRUE	FALSE	K	Y	20.8	TRUE	TRUE	TRUE	BH	BH
224	p85α	353	p110α	FALSE	TRUE	K	K	23.7	TRUE	FALSE	FALSE	BH	C2
229	p85α	633	p85α	FALSE	TRUE	S	K	19.7	FALSE	FALSE	FALSE	BH	cSH2
235	p110α	236	p110α	TRUE	FALSE	S	S	15.7	TRUE	TRUE	TRUE	RBD	RBD
236	p85α	353	p110α	FALSE	TRUE	Y	K	20.8	FALSE	FALSE	FALSE	BH	C2
236	p110α	240	p110α	FALSE	TRUE	S	K	19.7	TRUE	TRUE	TRUE	RBD	RBD
240	p110α	260	p110α	FALSE	TRUE	K	Y	20.8	TRUE	TRUE	TRUE	RBD	RBD
240	p110α	264	p110α	TRUE	TRUE	K	K	23.7	TRUE	TRUE	TRUE	RBD	RBD
242	p85α	249	p85α	TRUE	TRUE	Y	K	20.8	TRUE	TRUE	TRUE	BH	BH
242	p85α	253	p85α	TRUE	FALSE	Y	T	17.9	TRUE	TRUE	TRUE	BH	BH
242	p85α	255	p85α	TRUE	FALSE	Y	S	17.9	FALSE	FALSE	FALSE	BH	BH
242	p85α	353	p110α	TRUE	TRUE	Y	K	20.8	TRUE	FALSE	FALSE	BH	C2
245	p85α	249	p85α	TRUE	TRUE	K	K	23.7	TRUE	TRUE	TRUE	BH	BH
245	p85α	251	p85α	TRUE	TRUE	K	S	19.7	TRUE	TRUE	TRUE	BH	BH
245	p85α	253	p85α	FALSE	TRUE	K	T	19.7	TRUE	TRUE	TRUE	BH	BH
245	p85α	254	p85α	TRUE	TRUE	K	S	19.7	TRUE	TRUE	TRUE	BH	BH
245	p85α	353	p110α	TRUE	TRUE	K	K	23.7	TRUE	FALSE	TRUE	BH	C2
245	p85α	438	p85α	FALSE	TRUE	K	K	23.7	FALSE	TRUE	TRUE	BH	iSH2
245	p85α	633	p85α	TRUE	TRUE	K	K	23.7	FALSE	FALSE	FALSE	BH	cSH2
245	p85α	651	p85α	FALSE	TRUE	K	S	19.7	FALSE	FALSE	FALSE	BH	cSH2
246	p110α	249	p110α	TRUE	TRUE	Y	K	20.8	TRUE	TRUE	TRUE	RBD	RBD
246	p110α	264	p110α	TRUE	TRUE	Y	K	20.8	TRUE	TRUE	TRUE	RBD	RBD
246	p110α	292	p110α	FALSE	TRUE	Y	S	17.9	TRUE	TRUE	TRUE	RBD	RBD-C2
249	p85α	251	p85α	TRUE	TRUE	K	S	19.7	TRUE	TRUE	TRUE	BH	BH
249	p85α	256	p85α	TRUE	FALSE	K	K	23.7	TRUE	TRUE	TRUE	BH	BH
249	p85α	353	p110α	TRUE	TRUE	K	K	23.7	TRUE	FALSE	TRUE	BH	C2
249	p85α	633	p85α	TRUE	TRUE	K	K	23.7	FALSE	FALSE	FALSE	BH	cSH2
249	p110α	250	p110α	TRUE	TRUE	K	Y	20.8	TRUE	TRUE	TRUE	RBD	RBD
249	p110α	260	p110α	FALSE	TRUE	K	Y	20.8	TRUE	TRUE	TRUE	RBD	RBD
249	p110α	275	p110α	TRUE	FALSE	K	S	19.7	FALSE	FALSE	FALSE	RBD	RBD
251	p85α	633	p85α	FALSE	TRUE	S	K	19.7	FALSE	FALSE	FALSE	BH	cSH2
253	p85α	254	p85α	TRUE	TRUE	T	S	15.7	TRUE	TRUE	TRUE	BH	BH
253	p85α	324	p110α	FALSE	TRUE	T	T	15.7	FALSE	FALSE	FALSE	BH	RBD-C2
253	p85α	382	p85α	FALSE	TRUE	T	K	19.7	FALSE	FALSE	FALSE	BH	nSH2
253	p85α	448	p85α	FALSE	TRUE	T	K	19.7	FALSE	TRUE	FALSE	BH	iSH2
253	p85α	459	p85α	FALSE	TRUE	T	K	19.7	FALSE	TRUE	FALSE	BH	iSH2
253	p85α	550	p85α	FALSE	TRUE	T	K	19.7	FALSE	FALSE	FALSE	BH	iSH2
253	p85α	551	p85α	TRUE	FALSE	T	K	19.7	FALSE	FALSE	FALSE	BH	iSH2
253	p85α	633	p85α	FALSE	TRUE	T	K	19.7	FALSE	FALSE	FALSE	BH	cSH2
253	p85α	1031	p110α	FALSE	TRUE	T	T	15.7	FALSE	FALSE	FALSE	BH	Kinase
254	p85α	255	p85α	TRUE	TRUE	S	S	15.7	TRUE	TRUE	TRUE	BH	BH
254	p85α	353	p110α	FALSE	TRUE	S	K	19.7	TRUE	FALSE	TRUE	BH	C2
254	p85α	389	p85α	FALSE	TRUE	S	K	19.7	FALSE	FALSE	FALSE	BH	nSH2
254	p85α	416	p110α	TRUE	TRUE	S	K	19.7	TRUE	TRUE	TRUE	BH	C2
254	p85α	423	p85α	FALSE	TRUE	S	K	19.7	TRUE	FALSE	TRUE	BH	nSH2
254	p85α	438	p85α	FALSE	TRUE	S	K	19.7	TRUE	TRUE	TRUE	BH	iSH2
254	p85α	528	p110α	FALSE	TRUE	S	K	19.7	FALSE	FALSE	FALSE	BH	Helical
254	p85α	551	p85α	FALSE	TRUE	S	K	19.7	FALSE	FALSE	FALSE	BH	iSH2
254	p85α	587	p85α	FALSE	TRUE	S	K	19.7	FALSE	FALSE	FALSE	BH	iSH2
254	p85α	633	p85α	FALSE	TRUE	S	K	19.7	FALSE	FALSE	FALSE	BH	cSH2
254	p85α	1063	p110α	FALSE	TRUE	S	K	19.7	TRUE	TRUE	TRUE	BH	Kinase
255	p85α	256	p85α	TRUE	TRUE	S	K	19.7	TRUE	TRUE	TRUE	BH	BH
255	p85α	322	p110α	FALSE	TRUE	S	T	15.7	FALSE	FALSE	FALSE	BH	RBD-C2
255	p85α	325	p110α	FALSE	TRUE	S	K	19.7	FALSE	FALSE	FALSE	BH	RBD-C2
255	p85α	353	p110α	TRUE	TRUE	S	K	19.7	TRUE	TRUE	TRUE	BH	C2
255	p85α	361	p85α	FALSE	TRUE	S	S	15.7	FALSE	FALSE	FALSE	BH	nSH2
255	p85α	389	p85α	TRUE	TRUE	S	K	19.7	FALSE	FALSE	FALSE	BH	nSH2
255	p85α	416	p110α	FALSE	TRUE	S	K	19.7	TRUE	TRUE	TRUE	BH	C2
255	p85α	423	p85α	FALSE	TRUE	S	K	19.7	FALSE	FALSE	TRUE	BH	nSH2
255	p85α	438	p85α	FALSE	TRUE	S	K	19.7	TRUE	TRUE	TRUE	BH	iSH2
255	p85α	447	p85α	FALSE	TRUE	S	K	19.7	FALSE	TRUE	FALSE	BH	iSH2
255	p85α	448	p85α	FALSE	TRUE	S	K	19.7	TRUE	TRUE	FALSE	BH	iSH2
255	p85α	459	p85α	FALSE	TRUE	S	K	19.7	FALSE	TRUE	FALSE	BH	iSH2
255	p85α	550	p85α	FALSE	TRUE	S	K	19.7	FALSE	FALSE	FALSE	BH	iSH2
255	p85α	551	p85α	FALSE	TRUE	S	K	19.7	FALSE	FALSE	FALSE	BH	iSH2
255	p85α	587	p85α	FALSE	TRUE	S	K	19.7	FALSE	FALSE	FALSE	BH	iSH2
255	p85α	633	p85α	TRUE	TRUE	S	K	19.7	FALSE	FALSE	FALSE	BH	cSH2
255	p85α	651	p85α	FALSE	TRUE	S	S	15.7	FALSE	FALSE	FALSE	BH	cSH2
255	p85α	674	p85α	FALSE	TRUE	S	K	19.7	FALSE	TRUE	FALSE	BH	cSH2
255	p85α	973	p110α	FALSE	TRUE	S	K	19.7	FALSE	FALSE	FALSE	BH	Kinase
256	p85α	353	p110α	TRUE	TRUE	K	K	23.7	TRUE	TRUE	TRUE	BH	C2
256	p85α	416	p110α	TRUE	FALSE	K	K	23.7	TRUE	TRUE	TRUE	BH	C2
256	p85α	423	p85α	FALSE	TRUE	K	K	23.7	TRUE	FALSE	TRUE	BH	nSH2
256	p85α	438	p85α	FALSE	TRUE	K	K	23.7	TRUE	TRUE	TRUE	BH	iSH2
256	p85α	459	p85α	FALSE	TRUE	K	K	23.7	FALSE	TRUE	TRUE	BH	iSH2
256	p85α	550	p85α	FALSE	TRUE	K	K	23.7	FALSE	FALSE	FALSE	BH	iSH2
256	p85α	551	p85α	FALSE	TRUE	K	K	23.7	FALSE	FALSE	FALSE	BH	iSH2
256	p85α	585	p85α	FALSE	TRUE	K	T	19.7	TRUE	FALSE	FALSE	BH	iSH2
256	p85α	587	p85α	FALSE	TRUE	K	K	23.7	TRUE	FALSE	FALSE	BH	iSH2
256	p85α	633	p85α	TRUE	TRUE	K	K	23.7	FALSE	FALSE	FALSE	BH	cSH2
256	p85α	973	p110α	FALSE	TRUE	K	K	23.7	FALSE	FALSE	FALSE	BH	Kinase
264	p110α	265	p110α	TRUE	TRUE	K	Y	20.8	TRUE	TRUE	TRUE	RBD	RBD
264	p110α	290	p110α	FALSE	TRUE	K	K	23.7	TRUE	TRUE	TRUE	RBD	RBD
264	p110α	292	p110α	FALSE	TRUE	K	S	19.7	FALSE	FALSE	FALSE	RBD	RBD-C2
264	p110α	295	p110α	FALSE	TRUE	K	S	19.7	FALSE	FALSE	FALSE	RBD	RBD-C2
264	p110α	633	p85α	TRUE	TRUE	K	K	23.7	FALSE	FALSE	FALSE	RBD	cSH2
270	p110α	271	p110α	FALSE	TRUE	Y	K	20.8	TRUE	TRUE	TRUE	RBD	RBD
270	p110α	275	p110α	FALSE	TRUE	Y	S	17.9	TRUE	TRUE	TRUE	RBD	RBD
271	p110α	272	p110α	TRUE	TRUE	K	Y	20.8	TRUE	TRUE	TRUE	RBD	RBD
271	p110α	275	p110α	FALSE	TRUE	K	S	19.7	TRUE	TRUE	TRUE	RBD	RBD
275	p110α	519	p85α	FALSE	TRUE	S	K	19.7	FALSE	FALSE	FALSE	RBD	iSH2
275	p110α	633	p85α	TRUE	TRUE	S	K	19.7	FALSE	FALSE	FALSE	RBD	cSH2
275	p110α	700	p110α	FALSE	TRUE	S	K	19.7	FALSE	FALSE	FALSE	RBD	Helical-Kinase
288	p85α	633	p85α	FALSE	TRUE	K	K	23.7	FALSE	FALSE	FALSE	BH	cSH2
292	p110α	294	p110α	FALSE	TRUE	S	Y	17.4	TRUE	TRUE	TRUE	RBD-C2	RBD-C2
313	p85α	423	p85α	FALSE	TRUE	K	K	23.7	TRUE	TRUE	TRUE	BH-nSH2	nSH2
315	p85α	423	p85α	FALSE	TRUE	T	K	19.7	TRUE	TRUE	TRUE	BH-nSH2	nSH2
315	p85α	585	p85α	FALSE	TRUE	T	T	15.7	TRUE	TRUE	TRUE	BH-nSH2	iSH2
316	p85α	423	p85α	TRUE	FALSE	T	K	19.7	TRUE	TRUE	TRUE	BH-nSH2	nSH2
322	p110α	323	p110α	FALSE	TRUE	T	S	15.7	TRUE	TRUE	TRUE	RBD-C2	RBD-C2
322	p110α	324	p110α	TRUE	FALSE	T	T	15.7	TRUE	TRUE	TRUE	RBD-C2	RBD-C2
322	p110α	326	p110α	FALSE	TRUE	T	S	15.7	TRUE	TRUE	TRUE	RBD-C2	RBD-C2
323	p110α	324	p110α	TRUE	TRUE	S	T	15.7	TRUE	TRUE	TRUE	RBD-C2	RBD-C2
323	p110α	326	p110α	TRUE	TRUE	S	S	15.7	TRUE	TRUE	TRUE	RBD-C2	RBD-C2
324	p110α	325	p110α	FALSE	TRUE	T	K	19.7	TRUE	TRUE	TRUE	RBD-C2	RBD-C2
324	p110α	326	p110α	TRUE	FALSE	T	S	15.7	TRUE	TRUE	TRUE	RBD-C2	RBD-C2
324	p110α	633	p85α	FALSE	TRUE	T	K	19.7	FALSE	FALSE	FALSE	RBD-C2	cSH2
325	p110α	326	p110α	TRUE	TRUE	K	S	19.7	TRUE	TRUE	TRUE	RBD-C2	RBD-C2
325	p110α	633	p85α	TRUE	TRUE	K	K	23.7	FALSE	FALSE	FALSE	RBD-C2	cSH2
346	p85α	350	p85α	FALSE	TRUE	K	T	19.7	TRUE	TRUE	TRUE	nSH2	nSH2
346	p85α	587	p85α	TRUE	TRUE	K	K	23.7	TRUE	TRUE	TRUE	nSH2	iSH2
353	p110α	379	p110α	TRUE	FALSE	K	S	19.7	TRUE	TRUE	TRUE	C2	C2
353	p110α	410	p110α	TRUE	TRUE	K	K	23.7	TRUE	TRUE	TRUE	C2	C2
353	p110α	413	p110α	TRUE	TRUE	K	K	23.7	TRUE	TRUE	TRUE	C2	C2
353	p110α	416	p110α	TRUE	TRUE	K	K	23.7	TRUE	TRUE	TRUE	C2	C2
353	p110α	423	p85α	FALSE	TRUE	K	K	23.7	FALSE	FALSE	FALSE	C2	nSH2
353	p110α	505	p85α	FALSE	TRUE	K	S	19.7	FALSE	FALSE	FALSE	C2	iSH2
353	p110α	519	p85α	TRUE	TRUE	K	K	23.7	FALSE	FALSE	FALSE	C2	iSH2
353	p110α	551	p85α	FALSE	TRUE	K	K	23.7	FALSE	FALSE	FALSE	C2	iSH2
353	p110α	633	p85α	TRUE	TRUE	K	K	23.7	FALSE	FALSE	FALSE	C2	cSH2
353	p110α	656	p110α	TRUE	FALSE	K	K	23.7	FALSE	FALSE	FALSE	C2	Helical
353	p110α	729	p110α	TRUE	FALSE	K	K	23.7	FALSE	FALSE	FALSE	C2	Helical-Kinase
353	p110α	972	p110α	FALSE	TRUE	K	T	19.7	FALSE	FALSE	FALSE	C2	Kinase
353	p110α	973	p110α	FALSE	TRUE	K	K	23.7	FALSE	FALSE	FALSE	C2	Kinase
361	p85α	362	p85α	TRUE	TRUE	S	T	15.7	TRUE	TRUE	TRUE	nSH2	nSH2
361	p85α	382	p85α	TRUE	TRUE	S	K	19.7	TRUE	TRUE	TRUE	nSH2	nSH2
361	p85α	459	p85α	FALSE	TRUE	S	K	19.7	FALSE	FALSE	FALSE	nSH2	iSH2
361	p85α	587	p85α	FALSE	TRUE	S	K	19.7	TRUE	FALSE	FALSE	nSH2	iSH2
361	p85α	633	p85α	FALSE	TRUE	S	K	19.7	FALSE	FALSE	FALSE	nSH2	cSH2
361	p85α	1024	p110α	FALSE	TRUE	S	K	19.7	TRUE	TRUE	TRUE	nSH2	Kinase
361	p85α	1030	p110α	FALSE	TRUE	S	K	19.7	TRUE	TRUE	TRUE	nSH2	Kinase
361	p85α	1041	p110α	TRUE	TRUE	S	K	19.7	TRUE	TRUE	TRUE	nSH2	Kinase
361	p85α	1063	p110α	FALSE	TRUE	S	K	19.7	TRUE	TRUE	TRUE	nSH2	Kinase
362	p85α	363	p85α	FALSE	TRUE	T	K	19.7	TRUE	TRUE	TRUE	nSH2	nSH2
362	p85α	382	p85α	TRUE	TRUE	T	K	19.7	TRUE	TRUE	TRUE	nSH2	nSH2
362	p85α	459	p85α	FALSE	TRUE	T	K	19.7	FALSE	FALSE	FALSE	nSH2	iSH2
362	p85α	532	p110α	TRUE	FALSE	T	K	19.7	TRUE	TRUE	TRUE	nSH2	Helical
362	p85α	633	p85α	TRUE	TRUE	T	K	19.7	FALSE	FALSE	FALSE	nSH2	cSH2
362	p85α	674	p85α	FALSE	TRUE	T	K	19.7	FALSE	FALSE	FALSE	nSH2	cSH2
362	p85α	1024	p110α	FALSE	TRUE	T	K	19.7	TRUE	TRUE	TRUE	nSH2	Kinase
362	p85α	1030	p110α	TRUE	TRUE	T	K	19.7	TRUE	TRUE	TRUE	nSH2	Kinase
362	p85α	1041	p110α	TRUE	TRUE	T	K	19.7	TRUE	TRUE	TRUE	nSH2	Kinase
362	p85α	1063	p110α	TRUE	TRUE	T	K	19.7	TRUE	TRUE	TRUE	nSH2	Kinase
363	p85α	368	p85α	TRUE	FALSE	K	Y	20.8	TRUE	TRUE	TRUE	nSH2	nSH2
363	p85α	382	p85α	TRUE	TRUE	K	K	23.7	TRUE	TRUE	TRUE	nSH2	nSH2
363	p85α	633	p85α	TRUE	TRUE	K	K	23.7	FALSE	FALSE	FALSE	nSH2	cSH2
379	p85α	382	p85α	TRUE	TRUE	K	K	23.7	TRUE	TRUE	TRUE	nSH2	nSH2
379	p85α	419	p85α	TRUE	TRUE	K	K	23.7	TRUE	TRUE	TRUE	nSH2	nSH2
379	p85α	573	p110α	FALSE	TRUE	K	K	23.7	TRUE	TRUE	TRUE	nSH2	Helical
382	p85α	389	p85α	TRUE	TRUE	K	K	23.7	TRUE	TRUE	TRUE	nSH2	nSH2
382	p85α	393	p85α	TRUE	TRUE	K	S	19.7	TRUE	TRUE	TRUE	nSH2	nSH2
382	p85α	397	p85α	FALSE	TRUE	K	T	19.7	TRUE	TRUE	TRUE	nSH2	nSH2
382	p85α	412	p85α	TRUE	FALSE	K	S	19.7	TRUE	TRUE	TRUE	nSH2	nSH2
382	p85α	419	p85α	TRUE	FALSE	K	K	23.7	TRUE	TRUE	TRUE	nSH2	nSH2
382	p85α	507	p110α	TRUE	TRUE	K	S	19.7	TRUE	TRUE	TRUE	nSH2	C2-Helical
382	p85α	509	p110α	TRUE	FALSE	K	S	19.7	TRUE	TRUE	TRUE	nSH2	C2-Helical
382	p85α	514	p110α	TRUE	FALSE	K	S	19.7	TRUE	TRUE	TRUE	nSH2	C2-Helical
382	p85α	528	p110α	FALSE	TRUE	K	K	23.7	TRUE	TRUE	TRUE	nSH2	Helical
382	p85α	628	p85α	TRUE	FALSE	K	S	19.7	FALSE	FALSE	FALSE	nSH2	cSH2
382	p85α	633	p85α	TRUE	TRUE	K	K	23.7	FALSE	FALSE	FALSE	nSH2	cSH2
382	p85α	651	p85α	FALSE	TRUE	K	S	19.7	FALSE	FALSE	FALSE	nSH2	cSH2
382	p85α	652	p85α	TRUE	TRUE	K	S	19.7	TRUE	TRUE	TRUE	nSH2	cSH2
382	p85α	690	p110α	TRUE	FALSE	K	S	19.7	FALSE	FALSE	FALSE	nSH2	Helical
382	p85α	1063	p110α	FALSE	TRUE	K	K	23.7	TRUE	TRUE	TRUE	nSH2	Kinase
389	p85α	390	p85α	FALSE	TRUE	K	Y	20.8	TRUE	TRUE	TRUE	nSH2	nSH2
389	p85α	633	p85α	TRUE	TRUE	K	K	23.7	FALSE	FALSE	FALSE	nSH2	cSH2
389	p85α	652	p85α	TRUE	TRUE	K	S	19.7	TRUE	TRUE	TRUE	nSH2	cSH2
389	p85α	675	p85α	FALSE	TRUE	K	T	19.7	FALSE	FALSE	FALSE	nSH2	cSH2
390	p85α	633	p85α	TRUE	TRUE	Y	K	20.8	FALSE	FALSE	FALSE	nSH2	cSH2
390	p85α	651	p85α	FALSE	TRUE	Y	S	17.9	FALSE	FALSE	FALSE	nSH2	cSH2
389	p110α	884	p110α	FALSE	TRUE	Y	K	20.8	FALSE	FALSE	FALSE	C2	Kinase
389	p110α	1024	p110α	FALSE	TRUE	Y	K	20.8	FALSE	FALSE	FALSE	C2	Kinase
389	p110α	1025	p110α	FALSE	TRUE	Y	T	17.9	FALSE	FALSE	FALSE	C2	Kinase
389	p110α	1030	p110α	FALSE	TRUE	Y	K	20.8	FALSE	FALSE	FALSE	C2	Kinase
393	p85α	397	p85α	FALSE	TRUE	S	T	15.7	TRUE	TRUE	TRUE	nSH2	nSH2
393	p85α	412	p85α	TRUE	TRUE	S	S	15.7	TRUE	TRUE	FALSE	nSH2	nSH2
393	p85α	416	p85α	TRUE	FALSE	S	Y	17.4	TRUE	TRUE	TRUE	nSH2	nSH2
393	p85α	419	p85α	TRUE	FALSE	S	K	19.7	TRUE	TRUE	TRUE	nSH2	nSH2
393	p85α	633	p85α	TRUE	TRUE	S	K	19.7	FALSE	FALSE	FALSE	nSH2	cSH2
397	p85α	399	p85α	FALSE	TRUE	T	S	15.7	TRUE	TRUE	TRUE	nSH2	nSH2
397	p85α	633	p85α	TRUE	TRUE	T	K	19.7	FALSE	FALSE	FALSE	nSH2	cSH2
399	p85α	400	p85α	TRUE	TRUE	S	S	15.7	TRUE	TRUE	TRUE	nSH2	nSH2
399	p85α	412	p85α	FALSE	TRUE	S	S	15.7	FALSE	FALSE	FALSE	nSH2	nSH2
399	p85α	633	p85α	TRUE	TRUE	S	K	19.7	FALSE	FALSE	FALSE	nSH2	cSH2
400	p85α	633	p85α	FALSE	TRUE	S	K	19.7	FALSE	FALSE	FALSE	nSH2	cSH2
405	p110α	408	p110α	TRUE	TRUE	S	S	15.7	TRUE	TRUE	TRUE	C2	C2
405	p110α	587	p85α	FALSE	TRUE	S	K	19.7	FALSE	FALSE	FALSE	C2	iSH2
405	p110α	633	p85α	TRUE	TRUE	S	K	19.7	FALSE	FALSE	FALSE	C2	cSH2
408	p85α	633	p85α	TRUE	TRUE	Y	K	20.8	FALSE	FALSE	FALSE	nSH2	cSH2
408	p110α	454	p85α	FALSE	TRUE	S	T	15.7	FALSE	FALSE	FALSE	C2	iSH2
408	p110α	459	p85α	FALSE	TRUE	S	K	19.7	TRUE	TRUE	TRUE	C2	iSH2
410	p110α	454	p85α	TRUE	FALSE	K	T	19.7	FALSE	FALSE	FALSE	C2	iSH2
410	p110α	459	p85α	TRUE	TRUE	K	K	23.7	TRUE	TRUE	TRUE	C2	iSH2
412	p85α	416	p85α	FALSE	TRUE	S	Y	17.4	TRUE	TRUE	TRUE	nSH2	nSH2
412	p85α	423	p85α	TRUE	TRUE	S	K	19.7	TRUE	TRUE	TRUE	nSH2	nSH2
412	p85α	507	p110α	TRUE	FALSE	S	S	15.7	TRUE	TRUE	TRUE	nSH2	C2-Helical
413	p110α	416	p110α	TRUE	TRUE	K	K	23.7	TRUE	TRUE	TRUE	C2	C2
413	p110α	448	p85α	TRUE	TRUE	K	K	23.7	TRUE	TRUE	TRUE	C2	iSH2
413	p110α	459	p85α	TRUE	TRUE	K	K	23.7	TRUE	TRUE	TRUE	C2	iSH2
416	p85α	419	p85α	FALSE	TRUE	Y	K	20.8	TRUE	TRUE	TRUE	nSH2	nSH2
416	p85α	423	p85α	TRUE	FALSE	Y	K	20.8	TRUE	TRUE	TRUE	nSH2	nSH2
416	p85α	459	p85α	FALSE	TRUE	Y	K	20.8	FALSE	FALSE	FALSE	nSH2	iSH2
416	p85α	507	p110α	TRUE	TRUE	Y	S	17.9	TRUE	TRUE	TRUE	nSH2	C2-Helical
416	p85α	509	p110α	FALSE	TRUE	Y	S	17.9	TRUE	TRUE	TRUE	nSH2	C2-Helical
416	p110α	438	p85α	TRUE	TRUE	K	K	23.7	TRUE	TRUE	TRUE	C2	iSH2
416	p110α	448	p85α	TRUE	TRUE	K	K	23.7	TRUE	TRUE	TRUE	C2	iSH2
416	p110α	454	p85α	FALSE	TRUE	K	T	19.7	FALSE	FALSE	TRUE	C2	iSH2
416	p110α	459	p85α	TRUE	TRUE	K	K	23.7	TRUE	TRUE	TRUE	C2	iSH2
416	p110α	460	p85α	TRUE	TRUE	K	S	19.7	TRUE	FALSE	TRUE	C2	iSH2
416	p110α	633	p85α	TRUE	TRUE	K	K	23.7	FALSE	FALSE	FALSE	C2	cSH2
416	p110α	674	p85α	FALSE	TRUE	K	K	23.7	FALSE	FALSE	FALSE	C2	cSH2
419	p85α	423	p85α	FALSE	TRUE	K	K	23.7	TRUE	TRUE	TRUE	nSH2	nSH2
419	p85α	454	p85α	FALSE	TRUE	K	T	19.7	FALSE	FALSE	FALSE	nSH2	iSH2
419	p85α	507	p110α	TRUE	TRUE	K	S	19.7	TRUE	TRUE	TRUE	nSH2	C2-Helical
419	p85α	508	p110α	TRUE	TRUE	K	Y	20.8	TRUE	TRUE	TRUE	nSH2	C2-Helical
419	p85α	509	p110α	FALSE	TRUE	K	S	19.7	TRUE	TRUE	TRUE	nSH2	C2-Helical
419	p85α	514	p110α	TRUE	TRUE	K	S	19.7	TRUE	TRUE	TRUE	nSH2	C2-Helical
419	p85α	571	p110α	FALSE	TRUE	K	S	19.7	TRUE	TRUE	TRUE	nSH2	Helical
419	p85α	573	p110α	FALSE	TRUE	K	K	23.7	TRUE	TRUE	TRUE	nSH2	Helical
419	p85α	633	p85α	TRUE	TRUE	K	K	23.7	FALSE	FALSE	FALSE	nSH2	cSH2
419	p85α	641	p110α	FALSE	TRUE	K	Y	20.8	FALSE	FALSE	FALSE	nSH2	Helical
419	p85α	900	p110α	FALSE	TRUE	K	S	19.7	FALSE	FALSE	FALSE	nSH2	Kinase
423	p85α	426	p85α	TRUE	TRUE	K	Y	20.8	TRUE	TRUE	TRUE	nSH2	nSH2
423	p85α	507	p110α	TRUE	TRUE	K	S	19.7	TRUE	TRUE	TRUE	nSH2	C2-Helical
423	p85α	509	p110α	FALSE	TRUE	K	S	19.7	TRUE	TRUE	TRUE	nSH2	C2-Helical
423	p85α	567	p85α	FALSE	TRUE	K	K	23.7	FALSE	FALSE	FALSE	nSH2	iSH2
423	p85α	633	p85α	TRUE	TRUE	K	K	23.7	FALSE	FALSE	FALSE	nSH2	cSH2
426	p85α	587	p85α	TRUE	FALSE	Y	K	20.8	FALSE	FALSE	FALSE	nSH2	iSH2
429	p85α	585	p85α	FALSE	TRUE	S	T	15.7	FALSE	TRUE	TRUE	iSH2	iSH2
429	p85α	587	p85α	TRUE	TRUE	S	K	19.7	TRUE	TRUE	TRUE	iSH2	iSH2
430	p85α	585	p85α	FALSE	TRUE	K	T	19.7	TRUE	TRUE	TRUE	iSH2	iSH2
431	p85α	438	p85α	FALSE	TRUE	Y	K	20.8	TRUE	TRUE	TRUE	iSH2	iSH2
438	p85α	447	p85α	TRUE	TRUE	K	K	23.7	TRUE	TRUE	TRUE	iSH2	iSH2
438	p85α	448	p85α	TRUE	TRUE	K	K	23.7	TRUE	TRUE	TRUE	iSH2	iSH2
438	p85α	452	p85α	TRUE	TRUE	K	Y	20.8	TRUE	TRUE	TRUE	iSH2	iSH2
438	p85α	454	p85α	TRUE	FALSE	K	T	19.7	TRUE	TRUE	TRUE	iSH2	iSH2
438	p85α	459	p85α	TRUE	FALSE	K	K	23.7	TRUE	TRUE	TRUE	iSH2	iSH2
438	p85α	585	p85α	TRUE	TRUE	K	T	19.7	TRUE	TRUE	TRUE	iSH2	iSH2
438	p85α	587	p85α	TRUE	TRUE	K	K	23.7	TRUE	TRUE	TRUE	iSH2	iSH2
438	p85α	593	p85α	FALSE	TRUE	K	K	23.7	FALSE	TRUE	TRUE	iSH2	iSH2
438	p85α	633	p85α	TRUE	TRUE	K	K	23.7	FALSE	FALSE	FALSE	iSH2	cSH2
447	p85α	448	p85α	TRUE	TRUE	K	K	23.7	TRUE	TRUE	TRUE	iSH2	iSH2
447	p85α	454	p85α	TRUE	FALSE	K	T	19.7	TRUE	TRUE	TRUE	iSH2	iSH2
447	p85α	593	p85α	TRUE	TRUE	K	K	23.7	TRUE	TRUE	TRUE	iSH2	iSH2
447	p85α	603	p85α	FALSE	TRUE	K	T	19.7	TRUE	TRUE	TRUE	iSH2	iSH2
447	p85α	633	p85α	TRUE	TRUE	K	K	23.7	TRUE	TRUE	TRUE	iSH2	cSH2
447	p85α	652	p85α	FALSE	TRUE	K	S	19.7	TRUE	TRUE	TRUE	iSH2	cSH2
447	p85α	674	p85α	FALSE	TRUE	K	K	23.7	FALSE	TRUE	FALSE	iSH2	cSH2
448	p85α	452	p85α	TRUE	TRUE	K	Y	20.8	TRUE	TRUE	TRUE	iSH2	iSH2
448	p85α	454	p85α	FALSE	TRUE	K	T	19.7	TRUE	TRUE	TRUE	iSH2	iSH2
448	p85α	585	p85α	TRUE	TRUE	K	T	19.7	TRUE	TRUE	TRUE	iSH2	iSH2
448	p85α	587	p85α	TRUE	TRUE	K	K	23.7	TRUE	TRUE	TRUE	iSH2	iSH2
448	p85α	593	p85α	TRUE	TRUE	K	K	23.7	TRUE	TRUE	TRUE	iSH2	iSH2
448	p85α	633	p85α	TRUE	TRUE	K	K	23.7	TRUE	TRUE	TRUE	iSH2	cSH2
452	p85α	454	p85α	TRUE	FALSE	Y	T	17.9	TRUE	TRUE	TRUE	iSH2	iSH2
454	p85α	459	p85α	TRUE	FALSE	T	K	19.7	TRUE	TRUE	TRUE	iSH2	iSH2
454	p85α	460	p85α	FALSE	TRUE	T	S	15.7	TRUE	TRUE	TRUE	iSH2	iSH2
454	p85α	633	p85α	TRUE	TRUE	T	K	19.7	TRUE	TRUE	TRUE	iSH2	cSH2
459	p85α	460	p85α	TRUE	TRUE	K	S	19.7	TRUE	TRUE	TRUE	iSH2	iSH2
459	p85α	519	p85α	FALSE	TRUE	K	K	23.7	FALSE	FALSE	FALSE	iSH2	iSH2
459	p85α	565	p85α	FALSE	TRUE	K	S	19.7	TRUE	TRUE	TRUE	iSH2	iSH2
459	p85α	633	p85α	TRUE	TRUE	K	K	23.7	TRUE	TRUE	TRUE	iSH2	cSH2
459	p85α	651	p85α	FALSE	TRUE	K	S	19.7	TRUE	TRUE	TRUE	iSH2	cSH2
459	p85α	652	p85α	FALSE	TRUE	K	S	19.7	TRUE	TRUE	TRUE	iSH2	cSH2
459	p85α	674	p85α	FALSE	TRUE	K	K	23.7	FALSE	TRUE	TRUE	iSH2	cSH2
459	p85α	675	p85α	FALSE	TRUE	K	T	19.7	FALSE	TRUE	TRUE	iSH2	cSH2
459	p85α	677	p85α	FALSE	TRUE	K	T	19.7	FALSE	TRUE	FALSE	iSH2	cSH2
460	p85α	463	p85α	FALSE	TRUE	S	Y	17.4	TRUE	TRUE	TRUE	iSH2	iSH2
460	p85α	633	p85α	TRUE	FALSE	S	K	19.7	TRUE	TRUE	TRUE	iSH2	cSH2
467	p85α	567	p85α	TRUE	FALSE	Y	K	20.8	TRUE	TRUE	TRUE	iSH2	iSH2
470	p85α	471	p85α	FALSE	TRUE	Y	T	17.9	TRUE	TRUE	TRUE	iSH2	iSH2
470	p110α	884	p110α	TRUE	FALSE	T	K	19.7	FALSE	FALSE	FALSE	C2	Kinase
473	p85α	673	p110α	FALSE	TRUE	T	S	15.7	FALSE	FALSE	FALSE	iSH2	Helical
480	p85α	551	p85α	TRUE	TRUE	K	K	23.7	TRUE	TRUE	TRUE	iSH2	iSH2
480	p85α	633	p85α	FALSE	TRUE	K	K	23.7	FALSE	FALSE	FALSE	iSH2	cSH2
482	p85α	633	p85α	FALSE	TRUE	T	K	19.7	FALSE	FALSE	FALSE	iSH2	cSH2
490	p85α	505	p85α	FALSE	TRUE	T	S	15.7	FALSE	FALSE	FALSE	iSH2	iSH2
490	p85α	530	p85α	TRUE	FALSE	T	K	19.7	TRUE	TRUE	TRUE	iSH2	iSH2
490	p110α	499	p110α	TRUE	TRUE	S	S	15.7	TRUE	TRUE	TRUE	C2-Helical	C2-Helical
490	p110α	592	p85α	FALSE	TRUE	S	K	19.7	FALSE	FALSE	FALSE	C2-Helical	iSH2
492	p85α	505	p85α	FALSE	TRUE	K	S	19.7	TRUE	TRUE	TRUE	iSH2	iSH2
492	p85α	530	p85α	TRUE	TRUE	K	K	23.7	TRUE	TRUE	TRUE	iSH2	iSH2
492	p85α	633	p85α	FALSE	TRUE	K	K	23.7	FALSE	FALSE	FALSE	iSH2	cSH2
499	p110α	501	p110α	TRUE	TRUE	S	S	15.7	TRUE	TRUE	TRUE	C2-Helical	C2-Helical
500	p85α	505	p85α	TRUE	TRUE	T	S	15.7	TRUE	TRUE	TRUE	iSH2	iSH2
500	p85α	506	p85α	FALSE	TRUE	T	K	19.7	TRUE	TRUE	TRUE	iSH2	iSH2
500	p85α	511	p85α	FALSE	TRUE	T	K	19.7	TRUE	TRUE	TRUE	iSH2	iSH2
500	p85α	519	p85α	TRUE	TRUE	T	K	19.7	FALSE	FALSE	FALSE	iSH2	iSH2
500	p85α	530	p85α	TRUE	TRUE	T	K	19.7	TRUE	TRUE	TRUE	iSH2	iSH2
500	p85α	633	p85α	FALSE	TRUE	T	K	19.7	FALSE	FALSE	FALSE	iSH2	cSH2
504	p85α	505	p85α	TRUE	TRUE	Y	S	17.9	TRUE	TRUE	TRUE	iSH2	iSH2
504	p85α	519	p85α	FALSE	TRUE	Y	K	20.8	TRUE	TRUE	TRUE	iSH2	iSH2
504	p85α	633	p85α	FALSE	TRUE	Y	K	20.8	FALSE	FALSE	FALSE	iSH2	cSH2
505	p85α	519	p85α	TRUE	TRUE	S	K	19.7	TRUE	TRUE	TRUE	iSH2	iSH2
505	p85α	530	p85α	FALSE	TRUE	S	K	19.7	TRUE	TRUE	TRUE	iSH2	iSH2
505	p85α	633	p85α	TRUE	TRUE	S	K	19.7	FALSE	FALSE	FALSE	iSH2	cSH2
506	p85α	511	p85α	TRUE	FALSE	K	K	23.7	TRUE	TRUE	TRUE	iSH2	iSH2
506	p85α	519	p85α	TRUE	FALSE	K	K	23.7	TRUE	TRUE	TRUE	iSH2	iSH2
507	p110α	508	p110α	TRUE	TRUE	S	Y	17.4	TRUE	TRUE	TRUE	C2-Helical	C2-Helical
507	p110α	509	p110α	TRUE	TRUE	S	S	15.7	TRUE	TRUE	TRUE	C2-Helical	C2-Helical
508	p85α	511	p85α	FALSE	TRUE	Y	K	20.8	TRUE	TRUE	TRUE	iSH2	iSH2
507	p110α	514	p110α	TRUE	FALSE	S	S	15.7	TRUE	TRUE	TRUE	C2-Helical	C2-Helical
507	p110α	528	p110α	TRUE	TRUE	S	K	19.7	TRUE	TRUE	TRUE	C2-Helical	Helical
507	p110α	584	p110α	TRUE	FALSE	S	Y	17.4	TRUE	TRUE	TRUE	C2-Helical	Helical
507	p110α	621	p110α	TRUE	TRUE	S	K	19.7	TRUE	TRUE	TRUE	C2-Helical	Helical
508	p110α	509	p110α	FALSE	TRUE	Y	S	17.9	TRUE	TRUE	TRUE	C2-Helical	C2-Helical
509	p110α	514	p110α	TRUE	TRUE	S	S	15.7	TRUE	TRUE	TRUE	C2-Helical	C2-Helical
509	p110α	528	p110α	TRUE	TRUE	S	K	19.7	TRUE	TRUE	TRUE	C2-Helical	Helical
511	p85α	513	p85α	TRUE	TRUE	K	K	23.7	TRUE	TRUE	TRUE	iSH2	iSH2
511	p85α	519	p85α	TRUE	TRUE	K	K	23.7	TRUE	TRUE	TRUE	iSH2	iSH2
514	p110α	528	p110α	TRUE	TRUE	S	K	19.7	TRUE	TRUE	TRUE	C2-Helical	Helical
514	p110α	571	p110α	TRUE	FALSE	S	S	15.7	TRUE	TRUE	TRUE	C2-Helical	Helical
514	p110α	584	p110α	TRUE	FALSE	S	Y	17.4	TRUE	TRUE	TRUE	C2-Helical	Helical
519	p85α	528	p85α	TRUE	FALSE	K	Y	20.8	TRUE	TRUE	TRUE	iSH2	iSH2
519	p85α	530	p85α	TRUE	TRUE	K	K	23.7	TRUE	TRUE	TRUE	iSH2	iSH2
519	p85α	532	p85α	TRUE	FALSE	K	K	23.7	TRUE	TRUE	TRUE	iSH2	iSH2
519	p85α	550	p85α	FALSE	TRUE	K	K	23.7	FALSE	FALSE	FALSE	iSH2	iSH2
519	p85α	551	p85α	TRUE	FALSE	K	K	23.7	FALSE	FALSE	FALSE	iSH2	iSH2
519	p85α	633	p85α	FALSE	TRUE	K	K	23.7	FALSE	FALSE	FALSE	iSH2	cSH2
519	p85α	674	p85α	FALSE	TRUE	K	K	23.7	FALSE	FALSE	FALSE	iSH2	cSH2
519	p85α	690	p110α	TRUE	TRUE	K	S	19.7	FALSE	FALSE	FALSE	iSH2	Helical
519	p85α	700	p110α	FALSE	TRUE	K	K	23.7	FALSE	FALSE	FALSE	iSH2	Helical-Kinase
519	p85α	972	p110α	TRUE	FALSE	K	T	19.7	FALSE	FALSE	FALSE	iSH2	Kinase
519	p85α	973	p110α	TRUE	TRUE	K	K	23.7	FALSE	FALSE	FALSE	iSH2	Kinase
528	p85α	530	p85α	TRUE	TRUE	Y	K	20.8	TRUE	TRUE	TRUE	iSH2	iSH2
528	p85α	633	p85α	TRUE	FALSE	Y	K	20.8	FALSE	FALSE	FALSE	iSH2	cSH2
528	p110α	532	p110α	TRUE	TRUE	K	K	23.7	TRUE	TRUE	TRUE	Helical	Helical
528	p110α	535	p110α	FALSE	TRUE	K	S	19.7	TRUE	TRUE	TRUE	Helical	Helical
528	p110α	544	p110α	FALSE	TRUE	K	T	19.7	TRUE	TRUE	TRUE	Helical	Helical
528	p110α	1061	p110α	FALSE	TRUE	K	T	19.7	TRUE	TRUE	TRUE	Helical	Kinase
528	p110α	1063	p110α	FALSE	TRUE	K	K	23.7	TRUE	TRUE	TRUE	Helical	Kinase
530	p85α	633	p85α	TRUE	TRUE	K	K	23.7	FALSE	FALSE	FALSE	iSH2	cSH2
530	p85α	651	p85α	TRUE	FALSE	K	S	19.7	FALSE	FALSE	FALSE	iSH2	cSH2
530	p85α	652	p85α	TRUE	FALSE	K	S	19.7	TRUE	TRUE	TRUE	iSH2	cSH2
530	p85α	972	p110α	FALSE	TRUE	K	T	19.7	FALSE	FALSE	FALSE	iSH2	Kinase
532	p85α	533	p85α	TRUE	TRUE	K	S	19.7	TRUE	TRUE	TRUE	iSH2	iSH2
532	p110α	535	p110α	FALSE	TRUE	K	S	19.7	TRUE	TRUE	TRUE	Helical	Helical
532	p110α	541	p110α	FALSE	TRUE	K	S	19.7	TRUE	TRUE	TRUE	Helical	Helical
532	p110α	1061	p110α	FALSE	TRUE	K	T	19.7	TRUE	TRUE	TRUE	Helical	Kinase
532	p110α	1063	p110α	TRUE	TRUE	K	K	23.7	TRUE	TRUE	TRUE	Helical	Kinase
535	p110α	536	p110α	TRUE	TRUE	S	T	15.7	TRUE	TRUE	TRUE	Helical	Helical
550	p85α	551	p85α	TRUE	TRUE	K	K	23.7	TRUE	TRUE	TRUE	iSH2	iSH2
550	p85α	633	p85α	TRUE	TRUE	K	K	23.7	FALSE	FALSE	FALSE	iSH2	cSH2
550	p85α	652	p85α	FALSE	TRUE	K	S	19.7	TRUE	TRUE	TRUE	iSH2	cSH2
551	p85α	607	p85α	TRUE	FALSE	K	Y	20.8	TRUE	TRUE	TRUE	iSH2	iSH2
551	p85α	633	p85α	TRUE	TRUE	K	K	23.7	FALSE	FALSE	FALSE	iSH2	cSH2
551	p85α	651	p85α	FALSE	TRUE	K	S	19.7	TRUE	FALSE	FALSE	iSH2	cSH2
551	p85α	652	p85α	FALSE	TRUE	K	S	19.7	TRUE	TRUE	TRUE	iSH2	cSH2
551	p85α	653	p85α	TRUE	TRUE	K	K	23.7	TRUE	TRUE	TRUE	iSH2	cSH2
551	p85α	674	p85α	FALSE	TRUE	K	K	23.7	FALSE	FALSE	FALSE	iSH2	cSH2
551	p85α	677	p85α	FALSE	TRUE	K	T	19.7	FALSE	FALSE	FALSE	iSH2	cSH2
565	p85α	567	p85α	TRUE	TRUE	S	K	19.7	TRUE	TRUE	TRUE	iSH2	iSH2
567	p85α	633	p85α	TRUE	TRUE	K	K	23.7	TRUE	FALSE	TRUE	iSH2	cSH2
567	p85α	651	p85α	FALSE	TRUE	K	S	19.7	TRUE	TRUE	TRUE	iSH2	cSH2
567	p85α	652	p85α	FALSE	TRUE	K	S	19.7	TRUE	TRUE	TRUE	iSH2	cSH2
567	p85α	675	p85α	FALSE	TRUE	K	T	19.7	FALSE	TRUE	FALSE	iSH2	cSH2
567	p85α	678	p110α	TRUE	FALSE	K	K	23.7	TRUE	TRUE	TRUE	iSH2	Helical
567	p85α	679	p85α	FALSE	TRUE	K	Y	20.8	FALSE	FALSE	FALSE	iSH2	cSH2
567	p110α	571	p110α	FALSE	TRUE	K	S	19.7	TRUE	TRUE	TRUE	Helical	Helical
580	p85α	587	p85α	TRUE	FALSE	Y	K	20.8	TRUE	TRUE	TRUE	iSH2	iSH2
585	p85α	587	p85α	TRUE	TRUE	T	K	19.7	TRUE	TRUE	TRUE	iSH2	iSH2
585	p85α	593	p85α	TRUE	TRUE	T	K	19.7	TRUE	TRUE	TRUE	iSH2	iSH2
585	p85α	608	p85α	FALSE	TRUE	T	S	15.7	TRUE	TRUE	TRUE	iSH2	iSH2
585	p85α	633	p85α	TRUE	TRUE	T	K	19.7	FALSE	FALSE	TRUE	iSH2	cSH2
587	p85α	593	p85α	TRUE	FALSE	K	K	23.7	TRUE	TRUE	TRUE	iSH2	iSH2
587	p85α	622	p85α	FALSE	TRUE	K	K	23.7	FALSE	FALSE	FALSE	iSH2	iSH2
587	p85α	633	p85α	TRUE	TRUE	K	K	23.7	FALSE	FALSE	FALSE	iSH2	cSH2
587	p85α	651	p85α	FALSE	TRUE	K	S	19.7	FALSE	FALSE	FALSE	iSH2	cSH2
587	p85α	674	p85α	TRUE	FALSE	K	K	23.7	FALSE	FALSE	FALSE	iSH2	cSH2
587	p85α	677	p85α	TRUE	FALSE	K	T	19.7	FALSE	FALSE	FALSE	iSH2	cSH2
587	p85α	1030	p110α	FALSE	TRUE	K	K	23.7	FALSE	FALSE	FALSE	iSH2	Kinase
587	p85α	1061	p110α	FALSE	TRUE	K	T	19.7	TRUE	TRUE	TRUE	iSH2	Kinase
592	p85α	593	p85α	TRUE	TRUE	K	K	23.7	TRUE	TRUE	TRUE	iSH2	iSH2
593	p85α	607	p85α	TRUE	FALSE	K	Y	20.8	TRUE	TRUE	TRUE	iSH2	iSH2
593	p85α	633	p85α	TRUE	TRUE	K	K	23.7	TRUE	TRUE	TRUE	iSH2	cSH2
594	p110α	606	p110α	FALSE	TRUE	K	Y	20.8	TRUE	TRUE	TRUE	Helical	Helical
594	p110α	627	p110α	TRUE	TRUE	K	K	23.7	TRUE	TRUE	TRUE	Helical	Helical
603	p85α	623	p85α	TRUE	TRUE	T	T	15.7	TRUE	TRUE	TRUE	iSH2	iSH2
621	p110α	622	p110α	TRUE	TRUE	K	Y	20.8	TRUE	TRUE	TRUE	Helical	Helical
622	p85α	633	p85α	TRUE	TRUE	K	K	23.7	TRUE	TRUE	TRUE	iSH2	cSH2
623	p85α	633	p85α	FALSE	TRUE	T	K	19.7	TRUE	TRUE	TRUE	iSH2	cSH2
623	p85α	652	p85α	FALSE	TRUE	T	S	15.7	TRUE	TRUE	TRUE	iSH2	cSH2
622	p110α	1041	p110α	TRUE	FALSE	Y	K	20.8	FALSE	FALSE	FALSE	Helical	Kinase
624	p110α	656	p110α	TRUE	TRUE	T	K	19.7	TRUE	TRUE	TRUE	Helical	Helical
624	p110α	700	p110α	TRUE	FALSE	T	K	19.7	FALSE	FALSE	FALSE	Helical	Helical-Kinase
628	p85α	629	p85α	FALSE	TRUE	S	S	15.7	TRUE	TRUE	TRUE	cSH2	cSH2
628	p85α	633	p85α	TRUE	TRUE	S	K	19.7	TRUE	TRUE	TRUE	cSH2	cSH2
628	p85α	651	p85α	TRUE	FALSE	S	S	15.7	TRUE	TRUE	TRUE	cSH2	cSH2
627	p110α	656	p110α	TRUE	TRUE	K	K	23.7	TRUE	TRUE	TRUE	Helical	Helical
629	p85α	633	p85α	FALSE	TRUE	S	K	19.7	TRUE	TRUE	TRUE	cSH2	cSH2
633	p85α	651	p85α	TRUE	TRUE	K	S	19.7	TRUE	TRUE	TRUE	cSH2	cSH2
633	p85α	652	p85α	TRUE	TRUE	K	S	19.7	TRUE	TRUE	TRUE	cSH2	cSH2
633	p85α	653	p85α	TRUE	TRUE	K	K	23.7	TRUE	TRUE	TRUE	cSH2	cSH2
633	p85α	656	p110α	FALSE	TRUE	K	K	23.7	FALSE	FALSE	FALSE	cSH2	Helical
633	p85α	657	p85α	TRUE	TRUE	K	Y	20.8	TRUE	TRUE	TRUE	cSH2	cSH2
633	p85α	660	p85α	FALSE	TRUE	K	S	19.7	TRUE	TRUE	TRUE	cSH2	cSH2
633	p85α	674	p85α	TRUE	TRUE	K	K	23.7	FALSE	TRUE	TRUE	cSH2	cSH2
633	p85α	675	p85α	TRUE	FALSE	K	T	19.7	FALSE	FALSE	FALSE	cSH2	cSH2
633	p85α	690	p110α	TRUE	TRUE	K	S	19.7	FALSE	FALSE	FALSE	cSH2	Helical
633	p85α	698	p110α	FALSE	TRUE	K	Y	20.8	FALSE	FALSE	FALSE	cSH2	Helical-Kinase
633	p85α	700	p110α	TRUE	TRUE	K	K	23.7	FALSE	FALSE	FALSE	cSH2	Helical-Kinase
633	p85α	720	p110α	FALSE	TRUE	K	K	23.7	TRUE	TRUE	FALSE	cSH2	Helical-Kinase
633	p85α	723	p110α	FALSE	TRUE	K	K	23.7	TRUE	FALSE	FALSE	cSH2	Helical-Kinase
633	p85α	724	p110α	TRUE	TRUE	K	K	23.7	TRUE	TRUE	FALSE	cSH2	Helical-Kinase
633	p85α	727	p110α	TRUE	TRUE	K	T	19.7	FALSE	FALSE	FALSE	cSH2	Helical-Kinase
633	p85α	729	p110α	TRUE	TRUE	K	K	23.7	FALSE	FALSE	FALSE	cSH2	Helical-Kinase
633	p85α	733	p110α	TRUE	TRUE	K	K	23.7	FALSE	FALSE	FALSE	cSH2	Helical-Kinase
633	p85α	773	p110α	FALSE	TRUE	K	S	19.7	TRUE	TRUE	FALSE	cSH2	Helical-Kinase
633	p85α	776	p110α	FALSE	TRUE	K	K	23.7	TRUE	TRUE	TRUE	cSH2	Helical-Kinase
633	p85α	863	p110α	TRUE	TRUE	K	K	23.7	FALSE	FALSE	FALSE	cSH2	Kinase
633	p85α	867	p110α	TRUE	TRUE	K	K	23.7	TRUE	TRUE	TRUE	cSH2	Kinase
633	p85α	874	p110α	FALSE	TRUE	K	S	19.7	FALSE	FALSE	FALSE	cSH2	Kinase
633	p85α	882	p110α	TRUE	TRUE	K	K	23.7	FALSE	FALSE	FALSE	cSH2	Kinase
633	p85α	884	p110α	TRUE	TRUE	K	K	23.7	FALSE	FALSE	FALSE	cSH2	Kinase
633	p85α	886	p110α	TRUE	TRUE	K	K	23.7	FALSE	FALSE	FALSE	cSH2	Kinase
633	p85α	900	p110α	TRUE	FALSE	K	S	19.7	FALSE	FALSE	FALSE	cSH2	Kinase
633	p85α	908	p110α	TRUE	TRUE	K	T	19.7	TRUE	TRUE	TRUE	cSH2	Kinase
633	p85α	919	p110α	TRUE	TRUE	K	S	19.7	TRUE	TRUE	TRUE	cSH2	Kinase
633	p85α	941	p110α	TRUE	TRUE	K	K	23.7	TRUE	TRUE	TRUE	cSH2	Kinase
633	p85α	943	p110α	TRUE	TRUE	K	K	23.7	TRUE	TRUE	TRUE	cSH2	Kinase
633	p85α	944	p110α	TRUE	TRUE	K	K	23.7	TRUE	TRUE	TRUE	cSH2	Kinase
633	p85α	965	p110α	FALSE	TRUE	K	S	19.7	FALSE	FALSE	FALSE	cSH2	Kinase
633	p85α	966	p110α	FALSE	TRUE	K	K	23.7	FALSE	FALSE	FALSE	cSH2	Kinase
633	p85α	972	p110α	TRUE	TRUE	K	T	19.7	FALSE	FALSE	FALSE	cSH2	Kinase
633	p85α	973	p110α	TRUE	TRUE	K	K	23.7	FALSE	FALSE	FALSE	cSH2	Kinase
633	p85α	1030	p110α	TRUE	TRUE	K	K	23.7	FALSE	FALSE	FALSE	cSH2	Kinase
633	p85α	1031	p110α	FALSE	TRUE	K	T	19.7	FALSE	FALSE	FALSE	cSH2	Kinase
633	p85α	1041	p110α	FALSE	TRUE	K	K	23.7	FALSE	FALSE	TRUE	cSH2	Kinase
633	p85α	1052	p110α	TRUE	TRUE	K	T	19.7	FALSE	FALSE	FALSE	cSH2	Kinase
633	p85α	1053	p110α	TRUE	TRUE	K	T	19.7	FALSE	FALSE	FALSE	cSH2	Kinase
633	p85α	1061	p110α	TRUE	TRUE	K	T	19.7	TRUE	TRUE	TRUE	cSH2	Kinase
633	p85α	1063	p110α	TRUE	TRUE	K	K	23.7	TRUE	TRUE	TRUE	cSH2	Kinase
651	p85α	652	p85α	FALSE	TRUE	S	S	15.7	TRUE	TRUE	TRUE	cSH2	cSH2
651	p85α	674	p85α	TRUE	TRUE	S	K	19.7	TRUE	TRUE	TRUE	cSH2	cSH2
651	p85α	675	p85α	FALSE	TRUE	S	T	15.7	TRUE	TRUE	TRUE	cSH2	cSH2
651	p85α	724	p110α	FALSE	TRUE	S	K	19.7	TRUE	FALSE	TRUE	cSH2	Helical-Kinase
651	p85α	733	p110α	TRUE	FALSE	S	K	19.7	FALSE	FALSE	FALSE	cSH2	Helical-Kinase
652	p85α	653	p85α	TRUE	TRUE	S	K	19.7	TRUE	TRUE	TRUE	cSH2	cSH2
652	p85α	674	p85α	TRUE	TRUE	S	K	19.7	TRUE	TRUE	TRUE	cSH2	cSH2
652	p85α	675	p85α	TRUE	TRUE	S	T	15.7	TRUE	TRUE	TRUE	cSH2	cSH2
652	p85α	723	p110α	TRUE	FALSE	S	K	19.7	TRUE	TRUE	TRUE	cSH2	Helical-Kinase
652	p85α	724	p110α	TRUE	TRUE	S	K	19.7	TRUE	TRUE	TRUE	cSH2	Helical-Kinase
652	p85α	733	p110α	FALSE	TRUE	S	K	19.7	TRUE	TRUE	TRUE	cSH2	Helical-Kinase
652	p85α	863	p110α	TRUE	FALSE	S	K	19.7	TRUE	TRUE	TRUE	cSH2	Kinase
652	p85α	973	p110α	FALSE	TRUE	S	K	19.7	TRUE	TRUE	TRUE	cSH2	Kinase
653	p85α	724	p110α	TRUE	FALSE	K	K	23.7	TRUE	TRUE	TRUE	cSH2	Helical-Kinase
653	p85α	727	p110α	TRUE	FALSE	K	T	19.7	TRUE	TRUE	TRUE	cSH2	Helical-Kinase
655	p110α	656	p110α	TRUE	TRUE	K	K	23.7	TRUE	TRUE	TRUE	Helical	Helical
657	p85α	668	p85α	TRUE	FALSE	Y	K	20.8	TRUE	TRUE	TRUE	cSH2	cSH2
656	p110α	700	p110α	TRUE	TRUE	K	K	23.7	TRUE	TRUE	TRUE	Helical	Helical-Kinase
656	p110α	863	p110α	FALSE	TRUE	K	K	23.7	FALSE	FALSE	FALSE	Helical	Kinase
656	p110α	973	p110α	FALSE	TRUE	K	K	23.7	FALSE	FALSE	FALSE	Helical	Kinase
656	p110α	974	p110α	FALSE	TRUE	K	T	19.7	FALSE	FALSE	FALSE	Helical	Kinase
656	p110α	986	p110α	FALSE	TRUE	K	K	23.7	FALSE	FALSE	FALSE	Helical	Kinase
660	p85α	668	p85α	TRUE	TRUE	S	K	19.7	TRUE	TRUE	TRUE	cSH2	cSH2
672	p110α	673	p110α	TRUE	TRUE	K	S	19.7	TRUE	TRUE	TRUE	Helical	Helical
672	p110α	700	p110α	FALSE	TRUE	K	K	23.7	TRUE	TRUE	TRUE	Helical	Helical-Kinase
674	p85α	675	p85α	TRUE	TRUE	K	T	19.7	TRUE	TRUE	TRUE	cSH2	cSH2
673	p110α	678	p110α	TRUE	TRUE	S	K	19.7	TRUE	TRUE	TRUE	Helical	Helical
674	p85α	729	p110α	TRUE	TRUE	K	K	23.7	TRUE	FALSE	TRUE	cSH2	Helical-Kinase
674	p85α	733	p110α	TRUE	TRUE	K	K	23.7	TRUE	FALSE	FALSE	cSH2	Helical-Kinase
674	p85α	941	p110α	TRUE	FALSE	K	K	23.7	FALSE	TRUE	TRUE	cSH2	Kinase
674	p85α	972	p110α	FALSE	TRUE	K	T	19.7	FALSE	FALSE	FALSE	cSH2	Kinase
674	p85α	1061	p110α	FALSE	TRUE	K	T	19.7	TRUE	TRUE	TRUE	cSH2	Kinase
674	p85α	1063	p110α	TRUE	TRUE	K	K	23.7	TRUE	TRUE	TRUE	cSH2	Kinase
675	p85α	677	p85α	TRUE	FALSE	T	T	15.7	TRUE	TRUE	TRUE	cSH2	cSH2
675	p85α	679	p85α	TRUE	FALSE	T	Y	17.4	TRUE	TRUE	TRUE	cSH2	cSH2
675	p85α	688	p85α	FALSE	TRUE	T	Y	17.4	TRUE	TRUE	TRUE	cSH2	cSH2
675	p85α	729	p110α	FALSE	TRUE	T	K	19.7	FALSE	FALSE	FALSE	cSH2	Helical-Kinase
675	p85α	1063	p110α	TRUE	TRUE	T	K	19.7	TRUE	TRUE	TRUE	cSH2	Kinase
677	p85α	727	p110α	TRUE	FALSE	T	T	15.7	FALSE	FALSE	FALSE	cSH2	Helical-Kinase
677	p85α	1063	p110α	FALSE	TRUE	T	K	19.7	TRUE	TRUE	TRUE	cSH2	Kinase
678	p110α	679	p110α	TRUE	TRUE	K	T	19.7	TRUE	TRUE	TRUE	Helical	Helical
678	p110α	681	p110α	FALSE	TRUE	K	S	19.7	TRUE	TRUE	TRUE	Helical	Helical
678	p110α	690	p110α	FALSE	TRUE	K	S	19.7	TRUE	TRUE	TRUE	Helical	Helical
679	p85α	733	p110α	TRUE	TRUE	Y	K	20.8	FALSE	FALSE	FALSE	cSH2	Helical-Kinase
678	p110α	972	p110α	FALSE	TRUE	K	T	19.7	FALSE	FALSE	FALSE	Helical	Kinase
689	p85α	698	p85α	FALSE	TRUE	S	Y	17.4	TRUE	TRUE	TRUE	cSH2	cSH2
690	p110α	691	p110α	TRUE	FALSE	S	Y	17.4	TRUE	TRUE	TRUE	Helical	Helical
690	p110α	698	p110α	FALSE	TRUE	S	Y	17.4	TRUE	TRUE	TRUE	Helical	Helical-Kinase
690	p110α	700	p110α	TRUE	TRUE	S	K	19.7	TRUE	TRUE	TRUE	Helical	Helical-Kinase
690	p110α	729	p110α	TRUE	TRUE	S	K	19.7	FALSE	FALSE	FALSE	Helical	Helical-Kinase
690	p110α	773	p110α	FALSE	TRUE	S	S	15.7	FALSE	FALSE	FALSE	Helical	Helical-Kinase
690	p110α	774	p110α	FALSE	TRUE	S	S	15.7	FALSE	FALSE	FALSE	Helical	Helical-Kinase
690	p110α	776	p110α	FALSE	TRUE	S	K	19.7	FALSE	FALSE	FALSE	Helical	Helical-Kinase
690	p110α	863	p110α	TRUE	FALSE	S	K	19.7	FALSE	FALSE	FALSE	Helical	Kinase
690	p110α	972	p110α	FALSE	TRUE	S	T	15.7	FALSE	FALSE	FALSE	Helical	Kinase
690	p110α	973	p110α	FALSE	TRUE	S	K	19.7	FALSE	FALSE	FALSE	Helical	Kinase
690	p110α	1063	p110α	FALSE	TRUE	S	K	19.7	TRUE	TRUE	TRUE	Helical	Kinase
698	p110α	700	p110α	TRUE	TRUE	Y	K	20.8	TRUE	TRUE	TRUE	Helical-Kinase	Helical-Kinase
700	p110α	720	p110α	TRUE	FALSE	K	K	23.7	FALSE	FALSE	FALSE	Helical-Kinase	Helical-Kinase
700	p110α	972	p110α	FALSE	TRUE	K	T	19.7	FALSE	FALSE	FALSE	Helical-Kinase	Kinase
700	p110α	973	p110α	FALSE	TRUE	K	K	23.7	FALSE	FALSE	FALSE	Helical-Kinase	Kinase
711	p110α	716	p110α	FALSE	TRUE	K	T	19.7	TRUE	TRUE	TRUE	Helical-Kinase	Helical-Kinase
720	p110α	723	p110α	FALSE	TRUE	K	K	23.7	TRUE	TRUE	TRUE	Helical-Kinase	Helical-Kinase
720	p110α	724	p110α	TRUE	TRUE	K	K	23.7	TRUE	TRUE	TRUE	Helical-Kinase	Helical-Kinase
720	p110α	727	p110α	FALSE	TRUE	K	T	19.7	TRUE	TRUE	TRUE	Helical-Kinase	Helical-Kinase
720	p110α	729	p110α	TRUE	FALSE	K	K	23.7	TRUE	TRUE	TRUE	Helical-Kinase	Helical-Kinase
720	p110α	733	p110α	TRUE	FALSE	K	K	23.7	TRUE	TRUE	TRUE	Helical-Kinase	Helical-Kinase
720	p110α	773	p110α	FALSE	TRUE	K	S	19.7	TRUE	TRUE	TRUE	Helical-Kinase	Helical-Kinase
720	p110α	774	p110α	FALSE	TRUE	K	S	19.7	TRUE	TRUE	TRUE	Helical-Kinase	Helical-Kinase
720	p110α	776	p110α	FALSE	TRUE	K	K	23.7	TRUE	TRUE	TRUE	Helical-Kinase	Helical-Kinase
723	p110α	724	p110α	FALSE	TRUE	K	K	23.7	TRUE	TRUE	TRUE	Helical-Kinase	Helical-Kinase
723	p110α	727	p110α	TRUE	TRUE	K	T	19.7	TRUE	TRUE	TRUE	Helical-Kinase	Helical-Kinase
723	p110α	733	p110α	TRUE	TRUE	K	K	23.7	TRUE	TRUE	TRUE	Helical-Kinase	Helical-Kinase
724	p110α	727	p110α	TRUE	FALSE	K	T	19.7	TRUE	TRUE	TRUE	Helical-Kinase	Helical-Kinase
724	p110α	733	p110α	TRUE	TRUE	K	K	23.7	TRUE	TRUE	TRUE	Helical-Kinase	Helical-Kinase
724	p110α	774	p110α	TRUE	TRUE	K	S	19.7	TRUE	TRUE	TRUE	Helical-Kinase	Helical-Kinase
724	p110α	776	p110α	TRUE	TRUE	K	K	23.7	TRUE	TRUE	TRUE	Helical-Kinase	Helical-Kinase
727	p110α	729	p110α	TRUE	TRUE	T	K	19.7	TRUE	TRUE	TRUE	Helical-Kinase	Helical-Kinase
729	p110α	733	p110α	TRUE	FALSE	K	K	23.7	TRUE	TRUE	TRUE	Helical-Kinase	Helical-Kinase
729	p110α	773	p110α	TRUE	TRUE	K	S	19.7	TRUE	TRUE	TRUE	Helical-Kinase	Helical-Kinase
729	p110α	863	p110α	TRUE	FALSE	K	K	23.7	TRUE	TRUE	TRUE	Helical-Kinase	Kinase
729	p110α	972	p110α	TRUE	FALSE	K	T	19.7	FALSE	FALSE	FALSE	Helical-Kinase	Kinase
753	p110α	900	p110α	FALSE	TRUE	S	S	15.7	FALSE	FALSE	FALSE	Helical-Kinase	Kinase
773	p110α	774	p110α	TRUE	FALSE	S	S	15.7	TRUE	TRUE	TRUE	Helical-Kinase	Helical-Kinase
773	p110α	802	p110α	TRUE	FALSE	S	K	19.7	TRUE	TRUE	TRUE	Helical-Kinase	Kinase
773	p110α	943	p110α	TRUE	FALSE	S	K	19.7	FALSE	FALSE	FALSE	Helical-Kinase	Kinase
773	p110α	944	p110α	FALSE	TRUE	S	K	19.7	FALSE	FALSE	FALSE	Helical-Kinase	Kinase
774	p110α	941	p110α	TRUE	FALSE	S	K	19.7	TRUE	FALSE	TRUE	Helical-Kinase	Kinase
774	p110α	948	p110α	TRUE	TRUE	S	K	19.7	FALSE	FALSE	FALSE	Helical-Kinase	Kinase
776	p110α	941	p110α	TRUE	FALSE	K	K	23.7	TRUE	TRUE	TRUE	Helical-Kinase	Kinase
776	p110α	944	p110α	TRUE	FALSE	K	K	23.7	TRUE	TRUE	TRUE	Helical-Kinase	Kinase
802	p110α	813	p110α	FALSE	TRUE	K	T	19.7	TRUE	TRUE	TRUE	Kinase	Kinase
836	p110α	840	p110α	TRUE	TRUE	Y	S	17.9	TRUE	TRUE	TRUE	Kinase	Kinase
854	p110α	863	p110α	TRUE	TRUE	S	K	19.7	TRUE	TRUE	TRUE	Kinase	Kinase
856	p110α	863	p110α	FALSE	TRUE	T	K	19.7	TRUE	TRUE	TRUE	Kinase	Kinase
863	p110α	867	p110α	TRUE	TRUE	K	K	23.7	TRUE	TRUE	TRUE	Kinase	Kinase
863	p110α	884	p110α	TRUE	TRUE	K	K	23.7	TRUE	TRUE	TRUE	Kinase	Kinase
863	p110α	886	p110α	TRUE	FALSE	K	K	23.7	TRUE	TRUE	TRUE	Kinase	Kinase
867	p110α	874	p110α	TRUE	TRUE	K	S	19.7	TRUE	TRUE	TRUE	Kinase	Kinase
867	p110α	884	p110α	TRUE	TRUE	K	K	23.7	TRUE	TRUE	TRUE	Kinase	Kinase
867	p110α	886	p110α	TRUE	TRUE	K	K	23.7	TRUE	TRUE	TRUE	Kinase	Kinase
874	p110α	876	p110α	TRUE	TRUE	S	T	15.7	TRUE	TRUE	TRUE	Kinase	Kinase
874	p110α	882	p110α	TRUE	TRUE	S	K	19.7	TRUE	TRUE	TRUE	Kinase	Kinase
874	p110α	884	p110α	TRUE	FALSE	S	K	19.7	TRUE	TRUE	TRUE	Kinase	Kinase
876	p110α	882	p110α	TRUE	TRUE	T	K	19.7	TRUE	TRUE	TRUE	Kinase	Kinase
882	p110α	884	p110α	TRUE	TRUE	K	K	23.7	TRUE	TRUE	TRUE	Kinase	Kinase
882	p110α	886	p110α	TRUE	TRUE	K	K	23.7	TRUE	TRUE	TRUE	Kinase	Kinase
884	p110α	886	p110α	TRUE	TRUE	K	K	23.7	TRUE	TRUE	TRUE	Kinase	Kinase
884	p110α	890	p110α	TRUE	FALSE	K	Y	20.8	TRUE	TRUE	TRUE	Kinase	Kinase
884	p110α	924	p110α	TRUE	FALSE	K	K	23.7	TRUE	TRUE	TRUE	Kinase	Kinase
884	p110α	957	p110α	TRUE	FALSE	K	T	19.7	FALSE	FALSE	FALSE	Kinase	Kinase
884	p110α	965	p110α	TRUE	FALSE	K	S	19.7	TRUE	TRUE	TRUE	Kinase	Kinase
886	p110α	890	p110α	FALSE	TRUE	K	Y	20.8	TRUE	TRUE	TRUE	Kinase	Kinase
886	p110α	957	p110α	TRUE	FALSE	K	T	19.7	FALSE	FALSE	FALSE	Kinase	Kinase
900	p110α	908	p110α	TRUE	FALSE	S	T	15.7	TRUE	TRUE	TRUE	Kinase	Kinase
900	p110α	973	p110α	FALSE	TRUE	S	K	19.7	FALSE	FALSE	FALSE	Kinase	Kinase
919	p110α	924	p110α	TRUE	TRUE	S	K	19.7	TRUE	TRUE	TRUE	Kinase	Kinase
919	p110α	941	p110α	TRUE	FALSE	S	K	19.7	TRUE	TRUE	TRUE	Kinase	Kinase
924	p110α	941	p110α	TRUE	TRUE	K	K	23.7	FALSE	FALSE	FALSE	Kinase	Kinase
941	p110α	942	p110α	TRUE	TRUE	K	K	23.7	TRUE	TRUE	TRUE	Kinase	Kinase
941	p110α	943	p110α	TRUE	TRUE	K	K	23.7	TRUE	TRUE	TRUE	Kinase	Kinase
941	p110α	944	p110α	TRUE	TRUE	K	K	23.7	TRUE	TRUE	TRUE	Kinase	Kinase
941	p110α	1024	p110α	TRUE	FALSE	K	K	23.7	TRUE	TRUE	TRUE	Kinase	Kinase
941	p110α	1025	p110α	TRUE	FALSE	K	T	19.7	TRUE	TRUE	TRUE	Kinase	Kinase
943	p110α	944	p110α	TRUE	FALSE	K	K	23.7	TRUE	TRUE	TRUE	Kinase	Kinase
944	p110α	1025	p110α	TRUE	TRUE	K	T	19.7	TRUE	TRUE	TRUE	Kinase	Kinase
965	p110α	966	p110α	FALSE	TRUE	S	K	19.7	TRUE	TRUE	TRUE	Kinase	Kinase
965	p110α	972	p110α	FALSE	TRUE	S	T	15.7	TRUE	TRUE	TRUE	Kinase	Kinase
972	p110α	973	p110α	FALSE	TRUE	T	K	19.7	TRUE	TRUE	TRUE	Kinase	Kinase
973	p110α	986	p110α	TRUE	FALSE	K	K	23.7	TRUE	TRUE	TRUE	Kinase	Kinase
985	p110α	986	p110α	FALSE	TRUE	Y	K	20.8	TRUE	TRUE	TRUE	Kinase	Kinase
985	p110α	1061	p110α	TRUE	FALSE	Y	T	17.9	TRUE	TRUE	TRUE	Kinase	Kinase
985	p110α	1063	p110α	TRUE	TRUE	Y	K	20.8	TRUE	TRUE	TRUE	Kinase	Kinase
986	p110α	1052	p110α	FALSE	TRUE	K	T	19.7	TRUE	TRUE	TRUE	Kinase	Kinase
986	p110α	1061	p110α	TRUE	TRUE	K	T	19.7	TRUE	TRUE	TRUE	Kinase	Kinase
986	p110α	1063	p110α	TRUE	TRUE	K	K	23.7	TRUE	TRUE	TRUE	Kinase	Kinase
1003	p110α	1008	p110α	TRUE	TRUE	S	S	15.7	TRUE	TRUE	TRUE	Kinase	Kinase
1024	p110α	1025	p110α	TRUE	TRUE	K	T	19.7	TRUE	TRUE	TRUE	Kinase	Kinase
1025	p110α	1030	p110α	TRUE	FALSE	T	K	19.7	TRUE	TRUE	TRUE	Kinase	Kinase
1025	p110α	1041	p110α	TRUE	TRUE	T	K	19.7	TRUE	TRUE	TRUE	Kinase	Kinase
1030	p110α	1031	p110α	FALSE	TRUE	K	T	19.7	TRUE	TRUE	TRUE	Kinase	Kinase
1031	p110α	1038	p110α	FALSE	TRUE	T	Y	17.4	TRUE	TRUE	TRUE	Kinase	Kinase
1038	p110α	1041	p110α	FALSE	TRUE	Y	K	20.8	TRUE	TRUE	TRUE	Kinase	Kinase
1052	p110α	1053	p110α	TRUE	TRUE	T	T	15.7	TRUE	TRUE	TRUE	Kinase	Kinase
1052	p110α	1063	p110α	FALSE	TRUE	T	K	19.7	TRUE	TRUE	TRUE	Kinase	Kinase
1053	p110α	1054	p110α	TRUE	TRUE	T	K	19.7	TRUE	TRUE	TRUE	Kinase	Kinase
1054	p110α	1063	p110α	TRUE	FALSE	K	K	23.7	TRUE	TRUE	TRUE	Kinase	Kinase
1061	p110α	1063	p110α	TRUE	TRUE	T	K	19.7	TRUE	TRUE	TRUE	Kinase	Kinase
